# Supplementary material for: Crystal structure of Ag2(μ-SCN)2(NH3)4
Source: Acta Crystallogr E Crystallogr Commun. 2016 Jun 3;72(Pt 7):881–3. doi: 10.1107/S2056989016008823 (PMC4992897; doi:10.1107/S2056989016008823)
Supplement: Supplementary file 1 [file e-72-00881-sup1.cif]

##############################################################################
#                                                                            #
# This CIF contains the data in a paper accepted for publication in          #
# Acta Crystallographica Section E. It conforms to the requirements of       #
# Notes for Authors for Acta Crystallographica Section E, and has been       #
# peer reviewed under the auspices of the IUCr Commission on Journals.       #
#                                                                            #
# Full details of the Crystallographic Information File format               #
# are given in the paper "The Crystallographic Information File (CIF):       #
# a New Standard Archive File for Crystallography" by S. R. Hall, F. H.      #
# Allen and I. D. Brown [Acta Cryst. (1991), A47, 655-685].                  #
#                                                                            #
# The current version of the core CIF dictionary is obtainable from          #
# ftp://ftp.iucr.org/pub/cif_core.dic.                                       #
#                                                                            #
# Software is freely available for graphical display of the structure(s)     #
# in this CIF. For information consult the CIF software page                 #
# http://www.iucr.org/resources/cif/software.                                #
#                                                                            #
# This file may be used for bona fide research purposes within the           #
# scientific community so long as proper attribution is given to the journal # 
# article from which it was obtained.                                        #
#                                                                            #
##############################################################################
data_I
_database_code_depnum_ccdc_archive 'CCDC 1482850'
_audit_creation_method     'SHELXL-2014/7'
_journal_date_recd_electronic     2016-05-17
_journal_date_accepted     2016-05-31
_journal_name_full     'Acta Crystallographica, Section E'
_journal_year     2016
_journal_volume     72
_journal_issue      7
_journal_page_first     881
_journal_page_last     883
_journal_paper_category     GM
_journal_paper_doi     10.1107/S2056989016008823
_journal_coeditor_code     WM5294
_publ_contact_author_name     'Florian Kraus'
_publ_contact_author_address
;
Anorganische Chemie, Fluorchemie
Fachbereich Chemie
Philipps-Universitaet Marburg
Hans-Meerwein-Strasse 4
35032 Marburg
Germany
;
_publ_contact_author_email     'florian.kraus@chemie.uni-marburg.de'
_publ_contact_author_fax     ?
_publ_contact_author_phone     ?
_publ_section_title
;
Crystal structure of Ag~2~(\m-SCN)~2~(NH~3~)~4~
;
loop_
    _publ_author_name
    _publ_author_footnote
    _publ_author_address
    'M\"uller, Thomas G.' .
;
Anorganische Chemie, Fluorchemie
Fachbereich Chemie
Philipps-Universit\"at Marburg
Hans-Meerwein-Strasse 4
35032 Marburg
Germany
;
    'Kraus, Florian' .
;
Anorganische Chemie, Fluorchemie
Fachbereich Chemie
Philipps-Universit\"at Marburg
Hans-Meerwein-Strasse 4
35032 Marburg
Germany
;
_publ_section_synopsis
;
The molecular structure of Ag~2~(SCN)~2~(NH~3~)~4~ consists of
[Ag(SCN)(NH~3~)~2~]~2~ dimers with an Ag...Ag separation of 3.0927(6) \%A.
;
_chemical_name_systematic
;
Di-\m-thiocyanato-bis[diamminesilver(I)]
;
_chemical_name_common     ?
_chemical_formula_moiety     ?
_chemical_formula_sum     'C2 H12 Ag2 N6 S2'
_chemical_formula_iupac     '[Ag2 (S C N)2 (N H3)4]'
_chemical_formula_weight     400.04
_chemical_melting_point     ?
_shelx_space_group_comment
;
The symmetry employed for this shelxl refinement is uniquely defined
by the following loop, which should always be used as a source of
symmetry information in preference to the above space-group names.
They are only intended as comments.
;
_space_group_crystal_system     monoclinic
_space_group_name_H-M_alt     'C 2/c'
_space_group_name_Hall     '-C 2yc'
loop_
    _space_group_symop_operation_xyz
    'x, y, z'
    '-x, y, -z+1/2'
    'x+1/2, y+1/2, z'
    '-x+1/2, y+1/2, -z+1/2'
    '-x, -y, -z'
    'x, -y, z-1/2'
    '-x+1/2, -y+1/2, -z'
    'x+1/2, -y+1/2, z-1/2'
_cell_length_a     12.8263(9)
_cell_length_b     7.1879(3)
_cell_length_c     12.2478(9)
_cell_angle_alpha     90
_cell_angle_beta     98.936(6)
_cell_angle_gamma     90
_cell_volume     1115.47(12)
_cell_formula_units_Z     4
_cell_measurement_reflns_used     13119
_cell_measurement_theta_min     3.22
_cell_measurement_theta_max     35.15
_cell_measurement_temperature     100(2)
_exptl_crystal_description     block
_exptl_crystal_colour     colorless
_exptl_crystal_size_max     0.26
_exptl_crystal_size_mid     0.16
_exptl_crystal_size_min     0.14
_exptl_crystal_density_diffrn     2.382
_exptl_crystal_F_000     768
_exptl_absorpt_coefficient_mu     3.848
_exptl_absorpt_correction_type     numerical
_exptl_absorpt_process_details
;
(<i>X-RED32</i> and <i>X-SHAPE</i>; Stoe & Cie, 2009)
;
_exptl_absorpt_correction_T_min     0.7681
_exptl_absorpt_correction_T_max     0.9183
_diffrn_ambient_temperature     100(2)
_diffrn_radiation_type     'Mo K\a'
_diffrn_radiation_wavelength     0.71073
_diffrn_radiation_monochromator     'plane graphite'
_diffrn_measurement_device_type     'Stoe IPDS 2T'
_diffrn_measurement_device     '2-circle goniometer'
_diffrn_measurement_method     'rotation method'
_diffrn_detector_area_resol_mean     6.67
_diffrn_reflns_number     7257
_diffrn_reflns_av_R_equivalents     0.0281
_diffrn_reflns_theta_min     3.216
_diffrn_reflns_theta_max     30.503
_diffrn_reflns_theta_full     25.242
_diffrn_measured_fraction_theta_max     0.992
_diffrn_measured_fraction_theta_full     0.986
_diffrn_reflns_limit_h_min     -18
_diffrn_reflns_limit_h_max     18
_diffrn_reflns_limit_k_min     -10
_diffrn_reflns_limit_k_max     9
_diffrn_reflns_limit_l_min     -17
_diffrn_reflns_limit_l_max     17
_refine_special_details     ?
_reflns_number_total     1690
_reflns_number_gt     1593
_reflns_threshold_expression     'I > 2\s(I)'
_refine_ls_structure_factor_coef     Fsqd
_refine_ls_matrix_type     full
_refine_ls_R_factor_all     0.0315
_refine_ls_R_factor_gt     0.0289
_refine_ls_wR_factor_gt     0.0598
_refine_ls_wR_factor_ref     0.0610
_refine_ls_goodness_of_fit_ref     1.107
_refine_ls_restrained_S_all     1.107
_refine_ls_number_reflns     1690
_refine_ls_number_parameters     79
_refine_ls_number_restraints     0
_refine_ls_hydrogen_treatment     refall
_refine_ls_weighting_scheme     calc
_refine_ls_weighting_details
              'w=1/[\s^2^(Fo^2^)+(0.0131P)^2^+6.0057P] where P=(Fo^2^+2Fc^2^)/3'
_atom_sites_solution_hydrogens     difmap
_atom_sites_solution_primary     ?
_atom_sites_solution_secondary     ?
_refine_ls_shift/su_max     0.000
_refine_ls_shift/su_mean     0.000
_refine_diff_density_max     1.256
_refine_diff_density_min     -1.818
_refine_ls_extinction_method     none
_refine_ls_extinction_coef     .
loop_
    _atom_type_symbol
    _atom_type_description
    _atom_type_scat_dispersion_real
    _atom_type_scat_dispersion_imag
    _atom_type_scat_source
    'C' 'C' 0.0033 0.0016
                         'International Tables Vol C Tables 4.2.6.8 and 6.1.1.4'
    'H' 'H' 0.0000 0.0000
                         'International Tables Vol C Tables 4.2.6.8 and 6.1.1.4'
    'N' 'N' 0.0061 0.0033
                         'International Tables Vol C Tables 4.2.6.8 and 6.1.1.4'
    'S' 'S' 0.1246 0.1234
                         'International Tables Vol C Tables 4.2.6.8 and 6.1.1.4'
    'Ag' 'Ag' -0.8971 1.1015
                         'International Tables Vol C Tables 4.2.6.8 and 6.1.1.4'
_computing_data_collection
;
X-AREA (Stoe & Cie, 2011)
;
_computing_cell_refinement
;
X-AREA (Stoe & Cie, 2011)
;
_computing_data_reduction
;
X-RED32 (Stoe & Cie, 2009)
;
_computing_structure_solution
;
SHELXT (Sheldrick, 2015<i>a</i>)
;
_computing_structure_refinement
;
SHELXL2014 (Sheldrick, 2015<i>b</i>) and
<i>SHELXLE</i> (H\"ubschle <i>et al.</i>, 2011)
;
_computing_molecular_graphics
;
DIAMOND (Brandenburg, 2015)
;
_computing_publication_material
;
publCIF (Westrip, 2010)
;
loop_
    _atom_site_type_symbol
    _atom_site_label
    _atom_site_fract_x
    _atom_site_fract_y
    _atom_site_fract_z
    _atom_site_U_iso_or_equiv
    _atom_site_adp_type
    _atom_site_calc_flag
    _atom_site_occupancy
    _atom_site_disorder_assembly
    _atom_site_disorder_group
    Ag Ag1 0.06012(2) 0.01303(3) 0.14990(3) 0.04102(10) Uani d 1 . .
    S S1 -0.13234(4) 0.10809(8) 0.10715(5) 0.01844(11) Uani d 1 . .
    N N1 -0.11243(17) 0.4982(3) 0.10139(18) 0.0226(4) Uani d 1 . .
    N N2 0.17384(18) 0.2371(3) 0.11205(19) 0.0217(4) Uani d 1 . .
    N N3 0.10144(16) -0.2907(3) 0.16630(18) 0.0189(4) Uani d 1 . .
    C C1 -0.11906(16) 0.3371(3) 0.10457(17) 0.0162(4) Uani d 1 . .
    H H2A 0.187(3) 0.315(6) 0.169(3) 0.037(10) Uiso d 1 . .
    H H2B 0.228(3) 0.181(7) 0.101(4) 0.050(12) Uiso d 1 . .
    H H2C 0.150(3) 0.311(5) 0.055(3) 0.034(9) Uiso d 1 . .
    H H3A 0.158(3) -0.322(5) 0.140(3) 0.029(9) Uiso d 1 . .
    H H3B 0.110(3) -0.331(5) 0.231(3) 0.033(9) Uiso d 1 . .
    H H3C 0.050(3) -0.355(6) 0.125(3) 0.039(10) Uiso d 1 . .
loop_
    _atom_site_aniso_label
    _atom_site_aniso_U_11
    _atom_site_aniso_U_22
    _atom_site_aniso_U_33
    _atom_site_aniso_U_12
    _atom_site_aniso_U_13
    _atom_site_aniso_U_23
    Ag1 0.02898(12) 0.02005(11) 0.0765(2) 0.00256(8) 0.01589(11) 0.01630(11)
    S1 0.0185(2) 0.0165(2) 0.0201(2) -0.00265(19) 0.00216(18) 0.00010(19)
    N1 0.0216(9) 0.0201(10) 0.0247(10) 0.0003(7) -0.0008(7) -0.0002(8)
    N2 0.0245(10) 0.0190(9) 0.0220(10) 0.0006(8) 0.0048(8) 0.0022(8)
    N3 0.0177(9) 0.0204(9) 0.0191(9) 0.0000(7) 0.0045(7) 0.0008(7)
    C1 0.0139(9) 0.0217(10) 0.0126(8) 0.0000(7) 0.0009(7) -0.0011(8)
_geom_special_details
;
 All esds (except the esd in the dihedral angle between two l.s. planes)
 are estimated using the full covariance matrix.  The cell esds are taken
 into account individually in the estimation of esds in distances, angles
 and torsion angles; correlations between esds in cell parameters are only
 used when they are defined by crystal symmetry.  An approximate (isotropic)
 treatment of cell esds is used for estimating esds involving l.s. planes.
;
loop_
    _geom_bond_atom_site_label_1
    _geom_bond_atom_site_label_2
    _geom_bond_site_symmetry_2
    _geom_bond_distance
    _geom_bond_publ_flag
    Ag1 N3 . 2.248(2) ?
    Ag1 N2 . 2.269(2) ?
    Ag1 S1 . 2.5363(6) ?
    Ag1 S1 2 3.0533(7) ?
    Ag1 Ag1 2 3.0927(6) ?
    S1 C1 . 1.656(2) ?
    N1 C1 . 1.162(3) ?
    N2 H2A . 0.89(4) ?
    N2 H2B . 0.83(5) ?
    N2 H2C . 0.89(4) ?
    N3 H3A . 0.87(4) ?
    N3 H3B . 0.83(4) ?
    N3 H3C . 0.90(4) ?
loop_
    _geom_angle_atom_site_label_1
    _geom_angle_atom_site_label_2
    _geom_angle_atom_site_label_3
    _geom_angle_site_symmetry_1
    _geom_angle_site_symmetry_3
    _geom_angle
    _geom_angle_publ_flag
    N3 Ag1 N2 . . 123.89(8) ?
    N3 Ag1 S1 . . 119.24(6) ?
    N2 Ag1 S1 . . 113.74(6) ?
    N3 Ag1 Ag1 . 2 93.95(5) ?
    N2 Ag1 Ag1 . 2 125.28(6) ?
    S1 Ag1 Ag1 . 2 64.820(16) ?
    C1 S1 Ag1 . . 99.91(8) ?
    Ag1 N2 H2A . . 109(3) ?
    Ag1 N2 H2B . . 105(3) ?
    H2A N2 H2B . . 113(4) ?
    Ag1 N2 H2C . . 115(2) ?
    H2A N2 H2C . . 104(3) ?
    H2B N2 H2C . . 111(4) ?
    Ag1 N3 H3A . . 115(2) ?
    Ag1 N3 H3B . . 115(3) ?
    H3A N3 H3B . . 105(3) ?
    Ag1 N3 H3C . . 108(3) ?
    H3A N3 H3C . . 104(3) ?
    H3B N3 H3C . . 109(3) ?
    N1 C1 S1 . . 178.2(2) ?
loop_
    _geom_hbond_atom_site_label_D
    _geom_hbond_atom_site_label_H
    _geom_hbond_atom_site_label_A
    _geom_hbond_site_symmetry_A
    _geom_hbond_distance_DH
    _geom_hbond_distance_HA
    _geom_hbond_distance_DA
    _geom_hbond_angle_DHA
    N2 H2C N1 5_565 0.89(4) 2.34(4) 3.230(3) 171(3)
    N2 H2B N1 3_545 0.83(5) 2.43(5) 3.255(3) 170(4)
    N3 H3C N1 1_545 0.90(4) 2.31(4) 3.128(3) 151(3)
    N3 H3B N1 2_545 0.83(4) 2.39(4) 3.208(3) 168(4)
    N3 H3A S1 3_545 0.87(4) 2.82(4) 3.672(2) 166(3)
_shelx_hkl_file
;
  -2   0   0  734.44    2.57
  -4   0   0  559.16    1.57
   4   0   0  551.35    1.57
  -6   0   0  294.57    0.98
   6   0   0  292.44    1.00
  -8   0   0  164.14    0.68
   8   0   0  164.32    0.70
 -10   0   0  184.16    0.67
  10   0   0  184.36    0.69
  12   0   0   50.90    0.44
 -12   0   0   53.00    0.43
 -14   0   0   20.84    0.35
  14   0   0   20.71    0.37
 -16   0   0  101.46    0.53
  16   0   0   97.12    0.53
  18   0   0   20.70    0.38
 -18   0   0   22.46    0.39
   3  -1   0  160.48    1.03
  -3   1   0  158.77    1.02
   3   1   0  157.13    0.96
  -3  -1   0  153.93    0.96
   5   1   0   54.00    0.55
   5  -1   0   55.05    0.56
  -5   1   0   53.92    0.55
  -5  -1   0   53.04    0.55
   7   1   0  303.81    0.93
  -7  -1   0  303.61    0.92
   7  -1   0  306.14    0.96
  -7   1   0  310.87    0.96
  -9   1   0  419.17    1.01
   9   1   0  417.20    0.97
  -9  -1   0  416.44    0.96
   9  -1   0  408.63    1.01
 -11   1   0  149.41    0.61
  11   1   0  145.18    0.61
 -11  -1   0  143.86    0.59
  11  -1   0  141.67    0.63
 -13   1   0   10.33    0.32
  13   1   0   10.31    0.32
 -13  -1   0   10.40    0.31
  13  -1   0   11.07    0.34
  15  -1   0   99.12    0.55
 -15   1   0   99.79    0.54
 -15  -1   0  102.08    0.52
  15   1   0   98.88    0.52
 -17   1   0   30.41    0.40
 -17  -1   0   30.41    0.40
  17   1   0   28.09    0.44
  17  -1   0   27.66    0.39
  -4   2   0    4.38    0.37
   4   2   0    4.54    0.38
   4   2   0    4.14    0.46
  -4  -2   0    3.69    0.39
   4  -2   0    4.72    0.44
   6  -2   0  329.25    1.03
   6   2   0  328.87    0.98
  -6   2   0  330.99    1.02
  -6  -2   0  322.44    0.97
   8  -2   0  292.00    0.91
  -8   2   0  299.91    0.92
  -8  -2   0  300.96    0.85
   8   2   0  299.22    0.86
 -10  -2   0  188.85    0.66
  10  -2   0  186.70    0.71
 -10   2   0  193.49    0.70
  10   2   0  191.91    0.67
 -12   2   0   22.29    0.35
 -12  -2   0   22.19    0.34
  12   2   0   22.52    0.36
  12  -2   0   21.45    0.38
  14  -2   0   38.19    0.40
  14   2   0   40.48    0.38
 -14  -2   0   41.78    0.38
 -14   2   0   40.21    0.38
 -16  -2   0   59.12    0.46
  16   2   0   59.89    0.49
  16   2   0   56.63    0.46
 -16   2   0   57.16    0.44
  16  -2   0   52.59    0.44
  -3  -3   0  211.25    0.89
   3   3   0  217.45    1.08
  -3   3   0  218.43    0.97
  -3  -3   0  208.53    1.05
   3  -3   0  220.01    0.97
  -5  -3   0   59.27    0.51
   5   3   0   61.09    0.58
   5   3   0   60.44    0.46
   5  -3   0   59.58    0.52
  -5   3   0   59.66    0.52
  -7  -3   0  417.63    1.00
   7   3   0  425.37    1.01
   7  -3   0  418.83    1.11
   7   3   0  431.93    1.17
  -7   3   0  436.71    1.11
   9  -3   0  258.05    0.83
   9   3   0  258.72    0.86
  -9  -3   0  259.30    0.76
  -9   3   0  269.61    0.84
   9   3   0  263.16    0.77
  11  -3   0   26.48    0.39
  11   3   0   24.60    0.36
 -11   3   0   24.99    0.37
 -11  -3   0   24.64    0.35
  11   3   0   25.51    0.42
  13   3   0    3.15    0.30
 -13  -3   0    3.29    0.29
 -13   3   0    3.38    0.29
  13  -3   0    3.08    0.32
  13   3   0    3.00    0.35
  15   3   0   20.22    0.36
 -15  -3   0   21.31    0.36
  15   3   0   22.77    0.40
 -15   3   0   21.56    0.38
  15  -3   0   19.58    0.38
 -17  -3   0   33.02    0.43
 -17   3   0   33.56    0.47
  17  -3   0   28.46    0.45
  17   3   0   35.28    0.49
  17   3   0   31.16    0.43
   0  -4   0  524.18    1.39
   2  -4   0  309.92    1.06
  -2  -4   0  306.06    0.99
   2   4   0  283.58    1.14
  -2  -4   0  302.93    1.19
   2  -4   0  287.35    1.05
   4   4   0   23.65    0.40
  -4   4   0   23.66    0.39
   4  -4   0   23.24    0.38
  -4  -4   0   22.34    0.40
   4   4   0   22.37    0.43
  -6   4   0  188.25    0.78
   6   4   0  197.87    0.87
  -6  -4   0  185.29    0.71
   6   4   0  199.62    0.73
   6  -4   0  190.00    0.78
  -8  -4   0  420.51    0.96
   8  -4   0  446.46    1.09
   8   4   0  463.64    1.20
   8   4   0  446.02    0.99
  -8   4   0  444.16    1.09
 -10  -4   0   51.68    0.41
  10  -4   0   51.89    0.44
  10   4   0   58.61    0.45
  10   4   0   53.87    0.47
 -10   4   0   51.96    0.43
 -12  -4   0    3.85    0.31
  12   4   0    4.05    0.34
  12  -4   0    4.27    0.33
  12   4   0    5.16    0.31
 -12   4   0    3.82    0.31
  14  -4   0    0.45    0.32
  14   4   0    0.38    0.34
 -14  -4   0    0.47    0.28
  14   4   0    0.72    0.31
 -14   4   0    0.60    0.30
  16  -4   0   11.07    0.39
 -16  -4   0   12.77    0.37
 -16   4   0   12.73    0.38
  16   4   0   13.92    0.46
  16   4   0   13.24    0.38
   1  -5   0  125.62    0.68
   1  -5   0  117.18    0.69
  -1  -5   0  127.24    0.69
   1  -5   0  131.09    0.71
  -1  -5   0  122.76    0.74
   3  -5   0  221.67    0.88
  -3  -5   0  220.89    0.96
  -3  -5   0  219.51    0.80
   3  -5   0  214.83    0.86
   3   5   0  212.28    0.89
   5   5   0    3.72    0.33
  -5   5   0    3.50    0.35
   5   5   0    3.76    0.28
  -5  -5   0    3.65    0.31
   5  -5   0    5.17    0.35
   7   5   0  330.80    0.89
  -7   5   0  331.13    0.96
  -7  -5   0  323.77    0.87
   7  -5   0  319.69    0.95
   7   5   0  327.71    1.04
   9   5   0  279.18    0.92
  -9  -5   0  277.51    0.78
  -9   5   0  278.64    0.90
   9   5   0  288.90    0.80
   9  -5   0  279.49    0.88
 -11  -5   0    4.49    0.32
  11   5   0    4.87    0.31
  11   5   0    5.46    0.36
 -11   5   0    4.77    0.31
  11  -5   0    4.44    0.31
  13   5   0   12.24    0.39
 -13  -5   0   11.94    0.33
  13   5   0   13.10    0.36
  13  -5   0   11.48    0.36
 -13   5   0   11.73    0.35
  15   5   0    8.74    0.41
  15   5   0    7.99    0.37
 -15  -5   0    7.77    0.36
  15  -5   0    7.79    0.40
 -15   5   0    8.79    0.40
   0  -6   0  212.92    0.93
   0  -6   0  223.50    0.85
   0  -6   0  220.89    0.81
   2  -6   0  173.17    0.77
   2  -6   0  177.57    0.77
   2  -6   0  163.48    0.80
  -2  -6   0  165.18    0.82
  -2  -6   0  170.58    0.71
   4  -6   0    5.59    0.34
  -4  -6   0    4.09    0.35
   4   6   0    4.18    0.32
   4  -6   0    4.95    0.30
  -6  -6   0  117.71    0.58
   6   6   0  129.94    0.61
   6  -6   0  125.24    0.67
   6   6   0  122.38    0.72
   8   6   0  122.46    0.66
  -8   6   0  125.45    0.65
   8  -6   0  123.20    0.63
  -8  -6   0  122.15    0.59
   8   6   0  129.89    0.59
  10  -6   0   33.38    0.41
  10   6   0   34.48    0.38
 -10  -6   0   34.06    0.38
 -10   6   0   33.91    0.42
  10   6   0   33.60    0.49
  12   6   0    2.68    0.36
  12  -6   0    2.41    0.34
  12   6   0    3.03    0.31
 -12   6   0    3.18    0.38
 -12  -6   0    2.75    0.34
 -14   6   0    3.31    0.37
  14  -6   0    2.16    0.39
 -14  -6   0    3.43    0.36
  14   6   0    2.67    0.39
  14   6   0    3.54    0.37
   1  -7   0  129.78    0.64
  -1  -7   0  129.79    0.66
  -1  -7   0  129.58    0.78
   1  -7   0  130.40    0.66
  -1  -7   0  129.55    0.63
   1  -7   0  123.80    0.71
  -3  -7   0   40.01    0.41
   3  -7   0   41.87    0.47
  -3  -7   0   39.13    0.49
   3  -7   0   42.79    0.48
   3  -7   0   38.12    0.44
   5   7   0   10.56    0.39
  -5  -7   0   10.89    0.33
   5  -7   0   11.51    0.37
   5  -7   0   10.59    0.32
  -7  -7   0   82.95    0.50
   7   7   0   82.33    0.58
   7  -7   0   86.57    0.60
   9  -7   0   69.57    0.54
  -9  -7   0   73.15    0.47
   9   7   0   78.22    0.50
   9   7   0   73.20    0.61
  11   7   0   14.74    0.36
 -11   7   0   13.85    0.38
 -11  -7   0   13.77    0.36
  11   7   0   14.16    0.40
  11  -7   0   12.24    0.41
  13  -7   0    2.56    0.39
  13   7   0    2.99    0.36
 -13  -7   0    2.99    0.37
 -13   7   0    3.07    0.38
  13   7   0    3.95    0.41
   0  -8   0  198.81    0.77
   0  -8   0  194.96    0.78
   0  -8   0  188.48    0.87
   2  -8   0   41.91    0.52
   2  -8   0   44.21    0.47
  -2  -8   0   42.07    0.43
   2  -8   0   43.10    0.49
  -2  -8   0   41.32    0.54
  -2  -8   0   42.15    0.43
   4  -8   0    5.94    0.37
   4  -8   0    5.28    0.32
  -4  -8   0    6.07    0.33
   4  -8   0    6.18    0.38
  -6  -8   0   14.35    0.36
   6  -8   0   13.68    0.40
   6  -8   0   13.60    0.37
   6   8   0   13.04    0.41
   8  -8   0   27.76    0.44
   8   8   0   27.98    0.49
  -8  -8   0   30.63    0.41
   8  -8   0   27.95    0.44
  10  -8   0   32.09    0.52
 -10  -8   0   37.53    0.44
  10   8   0   35.70    0.54
   1  -9   0   83.71    0.62
  -1  -9   0   76.49    0.66
   1  -9   0   77.60    0.67
  -1  -9   0   79.69    0.56
   1  -9   0   85.32    0.56
  -1  -9   0   85.13    0.56
   3  -9   0    0.36    0.38
  -3  -9   0    0.56    0.33
   3  -9   0    0.11    0.38
   3  -9   0    0.40    0.37
  -3  -9   0    0.30    0.32
   5  -9   0    5.94    0.36
  -5  -9   0    6.64    0.35
   5  -9   0    6.49    0.36
   5  -9   0    5.84    0.41
  -7  -9   0    5.54    0.36
   7  -9   0    5.39    0.43
   7  -9   0    4.26    0.37
   7  -9   0    4.16    0.37
   0 -10   0   64.49    0.59
   0 -10   0   63.80    0.73
   0 -10   0   73.29    0.62
   2 -10   0   16.22    0.52
  -2 -10   0   20.56    0.47
  -2 -10   0   17.42    0.42
   2 -10   0   16.77    0.49
   2 -10   0   21.48    0.44
   4 -10   0    4.80    0.41
  -4 -10   0    6.62    0.39
   4 -10   0    5.71    0.45
   4 -10   0    4.86    0.41
  -4 -10   0    5.13    0.39
  17   1  -1    5.12    0.36
 -17   1   1    6.41    0.34
  17  -1  -1    5.53    0.35
 -17  -1   1    6.35    0.35
  15  -1  -1    4.87    0.32
  15   1  -1    4.68    0.31
 -15   1   1    4.87    0.29
 -15  -1   1    4.84    0.31
 -13  -1   1    5.84    0.30
 -13   1   1    5.94    0.30
  13   1  -1    5.82    0.33
  13  -1  -1    5.31    0.32
  11  -1  -1    0.71    0.32
 -11  -1   1    0.69    0.30
 -11   1   1    0.07    0.28
  11   1  -1    0.31    0.32
  -9   1   1    3.12    0.31
   9   1  -1    2.97    0.32
   9  -1  -1    2.71    0.34
  -9  -1   1    2.71    0.31
  -7  -1   1   16.29    0.41
   7   1  -1   17.87    0.40
   7  -1  -1   17.48    0.39
  -7   1   1   16.71    0.36
  -5  -1   1    7.33    0.40
  -5   1   1    7.35    0.39
   5   1  -1    7.37    0.39
   5  -1  -1    7.09    0.42
  -3  -1   1    3.29    0.32
  -3   1   1    3.20    0.43
   3   1  -1    3.18    0.42
   3  -1  -1    3.18    0.46
   1   1  -1   79.03    1.67
   1   1  -1   80.16    0.87
   1  -1  -1   76.17    1.46
  -1   1   1   78.64    1.54
  -1  -1   1   79.56    0.95
   1   1   1    3.07    0.62
  -1  -1  -1    3.79    0.63
  -1   1  -1    1.58    0.44
   1  -1   1    2.93    0.37
  -1  -1  -1    3.75    0.60
  -3   1  -1  188.70    0.99
   3   1   1  185.44    1.02
   3   1   1  175.56    1.04
  -3  -1  -1  179.87    1.00
   3  -1   1  187.78    0.96
   5  -1   1   30.66    0.47
  -5  -1  -1   30.04    0.48
   5   1   1   31.27    0.48
  -5   1  -1   30.44    0.46
   7   1   1   79.70    0.55
  -7   1  -1   82.58    0.54
   7  -1   1   78.46    0.55
  -7  -1  -1   78.71    0.54
   9   1   1   31.46    0.40
  -9  -1  -1   32.89    0.37
   9  -1   1   32.06    0.41
  -9   1  -1   33.08    0.39
 -11  -1  -1   37.07    0.37
 -11   1  -1   36.91    0.39
  11   1   1   37.92    0.40
  11  -1   1   37.22    0.42
  13   1   1    3.71    0.31
  13  -1   1    3.70    0.33
 -13  -1  -1    3.68    0.28
 -13   1  -1    4.04    0.31
 -15   1  -1    7.41    0.33
  15   1   1    7.86    0.35
  15  -1   1    7.03    0.33
 -15  -1  -1    7.13    0.33
 -17  -1  -1    0.05    0.34
 -17   1  -1   -0.03    0.32
  17  -1   1    0.29    0.35
  17   1   1   -0.25    0.38
  17   1   1    0.05    0.32
 -16  -2   1   17.48    0.35
  16   2  -1   16.45    0.36
 -16   2   1   16.70    0.37
  16  -2  -1   15.30    0.41
  14   2  -1    1.31    0.29
  14  -2  -1    1.10    0.30
 -14   2   1    0.89    0.26
 -14  -2   1    1.25    0.27
 -12  -2   1   10.53    0.32
  12  -2  -1   10.91    0.35
 -12   2   1   10.26    0.31
  12   2  -1   10.60    0.33
  10   2  -1    1.35    0.31
 -10   2   1    1.44    0.28
 -10  -2   1    1.34    0.31
  10  -2  -1    0.66    0.37
   8  -2  -1    8.01    0.35
   8   2  -1    8.33    0.33
  -8  -2   1    7.62    0.25
  -8   2   1    7.89    0.33
   6   2  -1   54.33    0.50
  -6  -2   1   53.84    0.51
   6  -2  -1   53.14    0.52
  -6   2   1   55.17    0.52
  -4  -2   1  105.30    0.63
   4  -2  -1  108.75    0.83
   4   2  -1  109.10    0.69
  -4   2   1  108.13    0.79
   2   2  -1   28.55    0.50
   2  -2  -1   28.56    0.57
  -2   2   1   28.77    0.66
   2   2  -1   31.12    0.79
  -2  -2   1   28.36    0.50
   0  -2  -1  180.23    1.09
   0   2   1  179.60    1.08
   0  -2  -1  182.32    1.25
   0  -2   1  177.98    1.52
   2  -2   1    1.11    0.26
  -2  -2  -1    0.98    0.40
  -2   2  -1    0.72    0.38
   2   2   1    1.29    0.44
  -2  -2  -1    1.30    0.44
   4  -2   1    1.40    0.36
   4   2   1    1.98    0.43
  -4  -2  -1    1.81    0.40
  -4   2  -1    1.57    0.34
   4   2   1    1.36    0.38
   6   2   1   15.26    0.45
   6  -2   1   13.62    0.38
   6   2   1   14.87    0.40
  -6   2  -1   15.54    0.38
  -6  -2  -1   13.60    0.40
   8   2   1    4.67    0.34
  -8   2  -1    4.69    0.24
   8  -2   1    4.64    0.34
   8   2   1    5.07    0.24
  -8  -2  -1    4.84    0.32
  10   2   1   43.11    0.42
  10   2   1   43.34    0.44
  10  -2   1   44.70    0.43
 -10   2  -1   44.07    0.41
 -10  -2  -1   42.86    0.41
  12   2   1    0.38    0.29
  12  -2   1    0.45    0.32
 -12   2  -1    0.53    0.27
  12   2   1    0.32    0.33
 -12  -2  -1    0.09    0.28
 -14  -2  -1   11.14    0.30
 -14   2  -1   10.75    0.33
  14  -2   1    9.93    0.34
  14   2   1   10.75    0.32
  14   2   1   10.52    0.35
 -16   2  -1    0.81    0.29
  16  -2   1    0.42    0.33
 -16  -2  -1    0.14    0.31
  16   2   1    0.41    0.30
  16   2   1    0.24    0.34
 -17  -3   1    6.68    0.34
 -17   3   1    6.55    0.37
  17  -3  -1    5.68    0.37
  17   3  -1    6.93    0.37
  17   3  -1    7.52    0.41
 -15  -3   1    8.98    0.32
  15   3  -1    9.80    0.37
 -15   3   1    9.41    0.33
  15  -3  -1    9.26    0.35
  15   3  -1   10.25    0.31
  13   3  -1    1.92    0.33
  13  -3  -1    1.49    0.31
 -13   3   1    1.47    0.30
 -13  -3   1    1.25    0.26
  13   3  -1    1.56    0.27
  11  -3  -1    4.02    0.31
 -11   3   1    3.56    0.29
  11   3  -1    3.65    0.27
  11   3  -1    4.19    0.34
 -11  -3   1    3.62    0.28
   9  -3  -1   17.50    0.38
   9   3  -1   18.08    0.41
  -9   3   1   18.89    0.37
  -9  -3   1   16.91    0.36
   9   3  -1   18.31    0.35
  -7   3   1    5.56    0.32
  -7  -3   1    5.21    0.33
   7  -3  -1    5.34    0.33
   7   3  -1    5.66    0.38
   7   3  -1    4.66    0.32
   5   3  -1  270.93    0.89
   5   3  -1  270.61    1.11
   5  -3  -1  261.92    1.02
  -5   3   1  276.46    1.04
  -5  -3   1  263.19    0.88
   3   3  -1    1.64    0.25
   3  -3  -1    1.01    0.39
  -3   3   1    1.27    0.34
  -3  -3   1    1.58    0.36
   3   3  -1    1.68    0.50
   1   3  -1  231.03    1.36
  -1  -3   1  254.76    1.00
  -1  -3   1  248.21    1.46
   1  -3  -1  253.95    1.21
   1  -3  -1  236.16    1.03
   1   3   1   22.41    0.48
   1  -3   1   21.12    0.44
  -1  -3  -1   20.84    0.49
  -1  -3  -1   20.02    0.47
   1   3   1   19.15    0.46
  -3  -3  -1    0.44    0.41
  -3  -3  -1    0.42    0.37
  -3   3  -1    0.32    0.33
   3  -3   1    0.62    0.33
   3   3   1    0.44    0.39
   5  -3   1    6.56    0.38
  -5  -3  -1    2.50    0.34
   5   3   1    2.94    0.40
  -5   3  -1    7.96    0.34
   5   3   1    3.06    0.35
   7  -3   1   -0.25    0.32
   7   3   1    0.19    0.36
  -7  -3  -1    0.40    0.32
   7   3   1    0.05    0.31
  -7   3  -1    0.49    0.30
   9   3   1   19.35    0.35
  -9   3  -1   20.20    0.35
   9   3   1   18.77    0.40
  -9  -3  -1   19.59    0.34
   9  -3   1   18.70    0.37
 -11  -3  -1   29.50    0.38
  11   3   1   30.75    0.38
 -11   3  -1   30.95    0.38
  11  -3   1   29.52    0.39
  11   3   1   29.75    0.41
 -13  -3  -1    1.37    0.31
  13   3   1    1.30    0.34
  13   3   1    1.56    0.31
  13  -3   1    1.39    0.31
 -13   3  -1    1.24    0.28
 -15   3  -1   10.76    0.38
  15  -3   1   10.25    0.37
 -15  -3  -1   10.91    0.34
  15   3   1   11.69    0.38
  15   3   1   10.53    0.35
  17   3   1    0.90    0.35
  17  -3   1    0.48    0.36
 -17  -3  -1    0.41    0.34
 -17   3  -1    1.23    0.35
  17   3   1    1.44    0.37
  16   4  -1    8.43    0.33
 -16   4   1    9.22    0.36
  16  -4  -1    7.33    0.37
  16   4  -1    9.34    0.39
 -16  -4   1    8.41    0.35
 -14   4   1    6.29    0.33
  14  -4  -1    5.62    0.34
 -14  -4   1    6.67    0.30
  14   4  -1    6.72    0.38
  14   4  -1    6.68    0.30
 -12   4   1    0.21    0.29
  12  -4  -1    0.54    0.31
  12   4  -1   -0.40    0.34
 -12  -4   1   -0.03    0.30
  12   4  -1    0.45    0.30
 -10  -4   1    0.33    0.28
  10   4  -1    0.31    0.30
  10   4  -1    0.37    0.33
 -10   4   1    0.62    0.27
  10  -4  -1    0.45    0.30
   8   4  -1   11.27    0.40
   8  -4  -1   11.11    0.35
  -8   4   1   11.24    0.38
  -8  -4   1   10.76    0.32
   8   4  -1   11.99    0.33
  -6  -4   1   70.68    0.49
  -6   4   1   73.83    0.55
   6   4  -1   75.71    0.51
   6   4  -1   82.52    0.63
   6  -4  -1   73.35    0.55
   4  -4  -1   23.24    0.40
   4   4  -1   23.14    0.39
  -4   4   1   23.02    0.45
  -4  -4   1   22.65    0.41
   4   4  -1   23.66    0.51
  -2  -4   1   47.22    0.48
   2  -4  -1   42.80    0.46
  -2  -4   1   47.24    0.66
   2  -4  -1   47.30    0.52
   2   4  -1   46.34    0.62
   0  -4   1   58.09    0.50
   0  -4  -1   48.90    0.51
   0  -4   1   56.59    0.50
   0  -4  -1   52.32    0.53
   0  -4   1   51.56    0.66
  -2  -4  -1    3.88    0.37
   2   4   1    4.48    0.33
   2  -4   1    4.52    0.31
   2   4   1    4.00    0.39
  -2  -4  -1    4.79    0.33
   4   4   1    8.65    0.38
  -4   4  -1    9.67    0.34
   4  -4   1    9.23    0.34
  -4  -4  -1    8.59    0.39
  -4  -4  -1    8.93    0.36
   6   4   1   10.59    0.33
   6  -4   1    8.37    0.33
  -6  -4  -1    8.97    0.33
  -6   4  -1    8.80    0.34
   6   4   1   10.57    0.38
   8   4   1    7.19    0.32
  -8   4  -1    6.98    0.32
   8   4   1    6.84    0.38
   8  -4   1    6.78    0.34
  -8  -4  -1    6.53    0.33
  10   4   1   54.60    0.49
 -10  -4  -1   51.05    0.41
  10   4   1   53.43    0.42
  10  -4   1   51.34    0.44
 -10   4  -1   51.57    0.43
  12  -4   1   14.80    0.35
 -12  -4  -1   14.06    0.33
  12   4   1   15.84    0.35
 -12   4  -1   14.67    0.34
  12   4   1   15.60    0.38
  14  -4   1    6.56    0.35
  14   4   1    5.69    0.34
 -14  -4  -1    6.08    0.31
 -14   4  -1    6.51    0.33
  14   4   1    6.56    0.38
  16  -4   1    8.61    0.36
 -16  -4  -1    9.39    0.37
 -16   4  -1    9.21    0.38
  16   4   1    8.62    0.39
  16   4   1    8.92    0.38
  15   5  -1    8.43    0.41
  15  -5  -1    6.14    0.43
  15   5  -1    7.70    0.34
 -15  -5   1    7.28    0.37
 -15   5   1    7.42    0.37
  13  -5  -1   12.36    0.37
 -13  -5   1   13.84    0.35
  13   5  -1   14.41    0.40
  13   5  -1   14.19    0.33
 -13   5   1   13.95    0.42
  11   5  -1    2.71    0.34
 -11   5   1    2.41    0.29
  11  -5  -1    2.44    0.36
 -11  -5   1    2.40    0.29
  11   5  -1    2.61    0.28
   9   5  -1   35.71    0.52
   9  -5  -1   34.81    0.47
   9   5  -1   37.38    0.41
  -9   5   1   36.11    0.46
  -9  -5   1   36.54    0.39
   7   5  -1   58.12    0.44
  -7   5   1   56.45    0.49
   7   5  -1   56.27    0.54
   7  -5  -1   58.05    0.55
  -7  -5   1   55.21    0.45
   5   5  -1    2.37    0.30
   5   5  -1    2.38    0.37
   5  -5  -1    2.39    0.33
  -5  -5   1    2.30    0.29
  -3  -5   1    4.16    0.33
  -3  -5   1    3.33    0.41
   3   5  -1    4.51    0.36
   3  -5  -1    5.05    0.35
   3  -5  -1    4.25    0.31
  -1  -5   1    2.34    0.31
   1  -5  -1    1.89    0.33
   1  -5  -1    1.91    0.35
   1  -5  -1    2.05    0.28
  -1  -5   1    2.00    0.38
   1  -5   1  107.44    0.61
   1  -5   1   99.90    0.69
  -1  -5  -1  105.32    0.67
  -1  -5  -1  104.92    0.63
   3  -5   1   64.37    0.52
  -3  -5  -1   61.98    0.56
   3   5   1   60.18    0.53
  -3  -5  -1   61.29    0.52
   5   5   1    0.40    0.38
  -5   5  -1    0.74    0.30
   5  -5   1    0.44    0.30
  -5  -5  -1    0.68    0.33
   7  -5   1   18.90    0.39
   7   5   1   18.69    0.36
   7   5   1   19.17    0.40
  -7  -5  -1   17.70    0.36
  -7   5  -1   19.07    0.39
   9  -5   1   31.37    0.39
  -9   5  -1   31.29    0.38
  -9  -5  -1   31.14    0.40
   9   5   1   32.55    0.40
   9   5   1   32.28    0.42
  11   5   1    4.82    0.33
 -11  -5  -1    4.59    0.32
 -11   5  -1    4.77    0.31
  11   5   1    4.31    0.34
  11  -5   1    4.72    0.32
  13   5   1    0.88    0.36
 -13  -5  -1    0.56    0.33
  13   5   1    0.87    0.33
  13  -5   1    0.68    0.32
 -13   5  -1    0.75    0.32
  15  -5   1    0.02    0.36
 -15   5  -1    0.19    0.31
  15   5   1    0.59    0.36
 -15  -5  -1    0.18    0.35
  15   5   1    0.51    0.40
  14   6  -1    6.75    0.38
  14  -6  -1    5.67    0.43
 -14  -6   1    7.30    0.38
  14   6  -1    6.34    0.41
 -14   6   1    5.69    0.38
 -12   6   1   18.78    0.43
  12   6  -1   19.37    0.38
 -12  -6   1   19.19    0.35
  12   6  -1   19.08    0.42
  12  -6  -1   17.87    0.39
  10  -6  -1    2.01    0.37
  10   6  -1    2.11    0.39
 -10  -6   1    1.94    0.32
 -10   6   1    1.86    0.36
  10   6  -1    2.13    0.32
  -8   6   1   63.58    0.51
   8   6  -1   64.33    0.47
   8  -6  -1   61.40    0.55
   8   6  -1   61.64    0.59
  -8  -6   1   60.06    0.45
   6   6  -1   22.52    0.42
  -6  -6   1   23.01    0.37
   6  -6  -1   23.37    0.43
   4  -6  -1    2.98    0.29
   4   6  -1    3.19    0.35
  -4  -6   1    4.11    0.31
   4  -6  -1    3.95    0.36
   2  -6  -1    5.93    0.37
  -2  -6   1    5.25    0.40
   2  -6  -1    6.05    0.32
  -2  -6   1    5.63    0.33
   2  -6  -1    5.21    0.31
   0  -6   1   38.81    0.42
   0  -6  -1   37.81    0.45
   0  -6   1   38.79    0.55
   0  -6  -1   37.69    0.44
   0  -6  -1   38.10    0.44
   0  -6   1   38.35    0.43
  -2  -6  -1  169.61    0.82
   2  -6   1  173.16    0.73
   2  -6   1  160.44    0.84
  -2  -6  -1  162.26    0.72
  -4  -6  -1   20.53    0.37
  -4  -6  -1   20.63    0.41
   4  -6   1   22.20    0.37
   4   6   1   19.90    0.42
   4  -6   1   19.72    0.37
   6   6   1   36.18    0.45
  -6  -6  -1   34.21    0.44
   6  -6   1   36.56    0.45
  -8  -6  -1   33.08    0.39
   8  -6   1   34.55    0.42
  -8   6  -1   34.93    0.42
   8   6   1   36.32    0.40
   8   6   1   35.32    0.45
  10   6   1    1.57    0.30
 -10  -6  -1    1.52    0.28
  10   6   1    1.61    0.34
  10  -6   1    1.15    0.31
 -10   6  -1    2.01    0.30
 -12   6  -1    1.41    0.36
  12   6   1    1.47    0.37
  12   6   1    1.42    0.30
  12  -6   1    1.30    0.34
 -12  -6  -1    2.00    0.29
  14   6   1    3.87    0.40
  14   6   1    4.30    0.37
  14  -6   1    3.64    0.38
 -14  -6  -1    3.98    0.36
 -14   6  -1    3.93    0.37
 -13  -7   1   28.64    0.43
  13  -7  -1   23.49    0.46
  13   7  -1   29.27    0.43
 -13   7   1   27.73    0.48
  13   7  -1   27.36    0.50
  11   7  -1    2.27    0.40
  11   7  -1    2.78    0.33
  11  -7  -1    1.99    0.34
 -11   7   1    1.74    0.39
 -11  -7   1    1.68    0.33
  -9  -7   1   37.27    0.40
   9  -7  -1   35.97    0.49
   9   7  -1   40.31    0.42
   9   7  -1   37.40    0.47
   7  -7  -1   47.79    0.44
  -7  -7   1   47.24    0.41
   7   7  -1   46.86    0.50
   7  -7  -1   49.79    0.52
   5  -7  -1    8.19    0.36
   5   7  -1    6.99    0.37
   5  -7  -1    7.03    0.36
  -5  -7   1    6.76    0.35
   3  -7  -1    0.55    0.28
   3  -7  -1    0.72    0.28
  -3  -7   1    0.33    0.39
   3  -7  -1    0.68    0.34
  -3  -7   1    0.41    0.29
   1  -7  -1    0.96    0.33
  -1  -7   1    0.74    0.27
   1  -7  -1    0.75    0.28
  -1  -7   1    1.47    0.38
  -1  -7   1    0.81    0.28
   1  -7  -1    0.49    0.34
  -1  -7  -1   52.38    0.47
  -1  -7  -1   52.40    0.51
   1  -7   1   50.63    0.56
   1  -7   1   51.70    0.48
   1  -7   1   52.61    0.44
  -1  -7  -1   51.82    0.54
   3  -7   1  115.56    0.62
   3  -7   1  117.05    0.61
  -3  -7  -1  109.52    0.59
   3  -7   1  111.90    0.68
  -3  -7  -1  111.04    0.65
   5  -7   1    0.43    0.27
   5  -7   1    0.09    0.30
   5   7   1    0.24    0.28
  -5  -7  -1    0.37    0.34
   7  -7   1   49.55    0.50
  -7  -7  -1   47.58    0.44
   7   7   1   48.48    0.52
   9   7   1    6.90    0.35
   9  -7   1    6.11    0.34
  -9  -7  -1    6.58    0.32
   9   7   1    6.90    0.34
  11  -7   1    3.70    0.34
 -11   7  -1    4.80    0.37
  11   7   1    3.65    0.40
  11   7   1    4.78    0.35
 -11  -7  -1    4.72    0.35
  13   7   1    8.90    0.36
  13   7   1    9.18    0.43
 -13  -7  -1    8.78    0.36
 -13   7  -1    8.84    0.41
  13  -7   1    7.26    0.40
  10  -8  -1   13.43    0.42
  10  -8  -1   13.01    0.38
 -10  -8   1   14.45    0.38
  10   8  -1   14.06    0.47
   8  -8  -1   48.88    0.51
  -8  -8   1   53.09    0.47
   8   8  -1   49.98    0.57
   8  -8  -1   47.51    0.47
   6  -8  -1   12.17    0.35
   6  -8  -1   13.89    0.37
   6  -8  -1   12.52    0.41
  -6  -8   1   12.70    0.35
   4  -8  -1   -0.20    0.33
   4  -8  -1    0.37    0.29
   4  -8  -1    0.14    0.36
  -4  -8   1    0.69    0.32
   2  -8  -1   -0.10    0.35
  -2  -8   1    0.67    0.31
  -2  -8   1    0.23    0.31
  -2  -8   1    0.49    0.39
   2  -8  -1    0.48    0.29
   2  -8  -1    0.56    0.28
   0  -8  -1    7.29    0.40
   0  -8   1    7.09    0.44
   0  -8   1    6.26    0.31
   0  -8  -1    7.36    0.36
   0  -8  -1    6.77    0.36
   0  -8   1    6.96    0.36
  -2  -8  -1   87.58    0.61
   2  -8   1   91.16    0.55
  -2  -8  -1   87.40    0.56
   2  -8   1   88.17    0.70
  -2  -8  -1   90.15    0.56
   2  -8   1   92.25    0.60
  -4  -8  -1   43.82    0.45
   4  -8   1   46.84    0.50
   4  -8   1   44.38    0.53
   4  -8   1   47.13    0.49
  -6  -8  -1   14.96    0.36
   6  -8   1   15.77    0.42
   6  -8   1   15.17    0.41
   6   8   1   14.98    0.39
   8  -8   1   31.28    0.44
   8  -8   1   32.55    0.45
   8   8   1   33.65    0.46
  -8  -8  -1   33.47    0.42
  10  -8   1    4.52    0.38
 -10  -8  -1    5.33    0.36
  10   8   1    5.83    0.44
   7  -9  -1   25.39    0.51
   7  -9  -1   26.35    0.45
   7  -9  -1   30.82    0.52
  -7  -9   1   30.06    0.44
   5  -9  -1   16.64    0.44
   5  -9  -1   17.12    0.45
  -5  -9   1   18.40    0.42
   5  -9  -1   20.15    0.41
  -3  -9   1    3.62    0.35
  -3  -9   1    3.35    0.33
   3  -9  -1    3.56    0.38
   3  -9  -1    3.89    0.38
   3  -9  -1    3.43    0.39
   1  -9  -1   12.47    0.43
  -1  -9   1   12.53    0.36
  -1  -9   1   12.17    0.36
   1  -9  -1   12.63    0.41
   1  -9  -1   11.85    0.43
  -1  -9   1   11.57    0.50
   1  -9   1   61.48    0.50
   1  -9   1   57.47    0.63
  -1  -9  -1   56.80    0.59
  -1  -9  -1   59.29    0.55
   1  -9   1   59.68    0.55
  -1  -9  -1   58.25    0.51
   3  -9   1   27.53    0.42
   3  -9   1   25.76    0.47
  -3  -9  -1   25.83    0.46
   3  -9   1   24.51    0.50
  -3  -9  -1   24.70    0.42
  -3  -9  -1   24.10    0.49
   5  -9   1    0.33    0.33
  -5  -9  -1    0.52    0.37
   5  -9   1    0.53    0.35
   5  -9   1    0.34    0.34
   7  -9   1    8.73    0.45
   7  -9   1    9.35    0.38
  -7  -9  -1   10.66    0.38
   7  -9   1   10.52    0.39
   4 -10  -1   17.79    0.50
  -4 -10   1   18.08    0.44
   4 -10  -1   14.53    0.50
   4 -10  -1   13.99    0.51
  -4 -10   1   15.37    0.42
   2 -10  -1    3.79    0.45
   2 -10  -1    3.58    0.44
  -2 -10   1    4.28    0.40
   2 -10  -1    4.26    0.45
  -2 -10   1    3.67    0.38
   0 -10   1   38.66    0.67
   0 -10  -1   38.93    0.53
   0 -10  -1   45.50    0.56
   0 -10   1   46.14    0.50
   0 -10  -1   36.90    0.54
   0 -10   1   39.91    0.50
  -2 -10  -1   20.47    0.49
   2 -10   1   20.10    0.43
   2 -10   1   17.84    0.45
   2 -10   1   16.80    0.58
  -2 -10  -1   17.40    0.49
  -2 -10  -1   15.36    0.51
  18   0  -2    2.60    0.33
 -18   0   2    2.36    0.37
  16   0  -2   29.35    0.40
 -16   0   2   34.03    0.40
 -14   0   2   22.11    0.34
  14   0  -2   21.34    0.35
  12   0  -2  123.63    0.59
 -12   0   2  127.52    0.58
  10   0  -2  269.56    0.82
 -10   0   2  273.92    0.82
   8   0  -2  110.74    0.62
  -8   0   2  126.71    0.65
  -4   0   2  652.89    1.81
  -2   0   2   17.53    0.67
   2   0  -2   20.05    0.68
   0   0   2   72.52    1.04
   0   0  -2   73.11    1.03
   2   0   2  489.49    1.84
   2   0   2  513.51    1.73
  -2   0  -2  497.08    1.72
   6   0   2  553.13    1.25
  -6   0  -2  575.66    1.26
   8   0   2   37.70    0.42
  -8   0  -2   36.76    0.40
  10   0   2  402.64    0.94
 -10   0  -2  397.30    0.92
 -12   0  -2   57.09    0.41
  12   0   2   55.12    0.43
  14   0   2    1.48    0.31
 -14   0  -2    1.65    0.29
 -16   0  -2    9.70    0.33
  16   0   2    8.24    0.37
 -17  -1   2   15.51    0.36
 -17   1   2   15.87    0.38
  17   1  -2   13.64    0.37
  17  -1  -2   14.06    0.38
  15  -1  -2   60.69    0.49
  15   1  -2   60.52    0.45
 -15  -1   2   63.42    0.46
 -15   1   2   62.98    0.46
  13   1  -2   78.28    0.48
  13  -1  -2   74.69    0.48
 -13   1   2   77.39    0.47
 -13  -1   2   76.37    0.48
 -11   1   2  107.40    0.56
 -11  -1   2  104.37    0.54
  11   1  -2  105.50    0.54
  11  -1  -2  107.30    0.58
  -9   1   2    8.91    0.32
   9   1  -2    8.31    0.34
   9  -1  -2    8.94    0.35
  -9  -1   2    8.68    0.32
   7   1  -2  319.88    0.97
   7  -1  -2  309.11    1.01
  -7  -1   2  333.52    0.98
  -7   1   2  328.40    1.03
  -3  -1   2  563.95    1.64
   1  -1  -2    0.71    0.33
   1   1   2  395.05    1.94
  -1  -1  -2  395.93    1.66
  -1  -1  -2  382.80    1.88
   1  -1   2  395.21    1.54
   1   1   2  394.12    1.65
  -1   1  -2  382.83    1.51
   3  -1   2 1000.00    2.00
   5   1   2  623.76    1.46
  -7   1  -2   11.19    0.33
   7   1   2    9.80    0.28
   7  -1   2   10.31    0.34
  -7  -1  -2    9.99    0.34
   9   1   2  157.59    0.63
   9  -1   2  154.36    0.64
  -9   1  -2  153.55    0.59
  -9  -1  -2  150.83    0.61
  11   1   2  125.18    0.57
 -11  -1  -2  123.60    0.54
 -11   1  -2  127.26    0.56
  11  -1   2  126.87    0.58
  13   1   2   34.66    0.39
 -13   1  -2   33.36    0.37
 -13  -1  -2   35.86    0.38
  13  -1   2   33.23    0.39
  15  -1   2   14.16    0.35
  15   1   2   15.27    0.37
 -15   1  -2   14.41    0.35
 -15  -1  -2   16.16    0.34
  15   1   2   15.64    0.39
  17  -1   2    0.51    0.35
 -17   1  -2    0.55    0.34
  17   1   2    0.35    0.32
  17   1   2    0.82    0.35
 -17  -1  -2    0.48    0.35
  16   2  -2   10.07    0.35
 -16   2   2   10.03    0.34
  16  -2  -2    9.61    0.35
 -16  -2   2   10.21    0.34
 -14   2   2  108.84    0.56
  14  -2  -2  103.23    0.58
 -14  -2   2  105.46    0.48
  14   2  -2  109.36    0.54
  12   2  -2  196.18    0.67
 -12   2   2  194.59    0.71
 -12  -2   2  186.72    0.62
  12  -2  -2  188.17    0.71
  10  -2  -2   20.67    0.39
  10   2  -2   20.70    0.35
 -10  -2   2   21.21    0.35
 -10   2   2   21.02    0.37
   8  -2  -2  107.89    0.66
   8   2  -2  109.89    0.58
  -8  -2   2  109.59    0.57
  -8   2   2  113.91    0.63
  -6   2   2  649.22    1.59
  -6  -2   2  625.93    1.31
   4   2  -2  742.30    1.54
  -4  -2   2  723.82    1.53
  -2   2   2    9.69    0.62
   2  -2  -2    9.60    0.55
  -2  -2   2    9.77    0.41
   2   2  -2    9.94    0.67
   0   2   2   48.44    0.59
   0   2   2   55.67    0.88
   0  -2  -2   48.86    0.82
   0  -2   2   52.48    0.58
   0  -2  -2   48.70    0.61
  -2  -2  -2  195.68    1.09
  -2   2  -2  196.99    0.88
   2  -2   2  204.13    0.93
  -2  -2  -2  208.54    1.02
   2   2   2  209.63    0.99
   6   2   2  292.35    0.92
   6  -2   2  291.13    0.91
   6   2   2  300.87    0.98
  -6  -2  -2  291.50    0.91
  -6   2  -2  305.74    0.92
  -8  -2  -2   12.83    0.33
   8   2   2   12.98    0.27
   8  -2   2   12.98    0.35
   8   2   2   13.28    0.39
  -8   2  -2   13.53    0.34
  10   2   2  152.67    0.66
  10  -2   2  154.34    0.64
 -10  -2  -2  152.41    0.61
  10   2   2  153.74    0.63
 -10   2  -2  151.11    0.61
  12  -2   2  146.48    0.61
 -12   2  -2  144.43    0.60
  12   2   2  149.43    0.64
 -12  -2  -2  145.74    0.58
  12   2   2  147.76    0.60
  14   2   2   24.52    0.40
 -14  -2  -2   23.91    0.36
  14  -2   2   23.82    0.37
  14   2   2   24.42    0.38
 -14   2  -2   25.27    0.37
  16   2   2    1.91    0.30
  16  -2   2    1.93    0.34
  16   2   2    2.78    0.39
 -16   2  -2    2.32    0.32
 -16  -2  -2    1.55    0.31
 -17  -3   2    0.31    0.35
 -17   3   2    1.13    0.37
  17   3  -2    0.93    0.35
  17   3  -2    1.51    0.40
  17  -3  -2    0.78    0.36
 -15  -3   2   39.44    0.39
 -15   3   2   39.50    0.41
  15  -3  -2   35.59    0.43
  15   3  -2   39.37    0.40
  15   3  -2   38.80    0.44
 -13  -3   2  128.65    0.55
  13   3  -2  130.95    0.58
 -13   3   2  127.76    0.61
  13  -3  -2  123.19    0.62
 -11   3   2   62.90    0.47
  11   3  -2   61.83    0.44
 -11  -3   2   62.25    0.44
  11  -3  -2   60.79    0.48
   9   3  -2    2.32    0.28
  -9  -3   2    1.74    0.29
   9  -3  -2    2.64    0.33
  -9   3   2    2.12    0.29
   7   3  -2  138.35    0.76
  -7   3   2  142.63    0.75
  -7  -3   2  137.20    0.62
   7  -3  -2  130.49    0.71
   7   3  -2  138.34    0.62
   5   3  -2  553.41    1.21
  -5  -3   2  535.61    1.19
  -3  -3   2  742.35    1.48
  -1  -3   2   22.94    0.81
   1  -3  -2   22.31    0.60
   1  -3  -2   22.16    0.60
   1  -3  -2   20.19    0.42
  -1  -3   2   24.02    0.46
   1   3   2  557.16    1.75
  -1  -3  -2  582.72    1.51
   1   3   2  551.41    1.44
  -5   3  -2  192.94    0.77
   5   3   2  207.20    0.86
  -5  -3  -2  190.59    0.79
   5  -3   2  202.98    0.79
   7  -3   2    1.40    0.32
   7   3   2    1.95    0.34
   7   3   2    1.31    0.32
  -7   3  -2    3.21    0.31
  -7  -3  -2    1.64    0.32
   9   3   2   28.31    0.38
   9   3   2   27.89    0.42
  -9  -3  -2   27.12    0.37
  -9   3  -2   28.47    0.37
   9  -3   2   27.76    0.37
 -11  -3  -2   92.13    0.51
  11  -3   2   95.14    0.52
 -11   3  -2   94.20    0.52
  11   3   2   95.02    0.55
  11   3   2   95.83    0.52
 -13   3  -2   80.08    0.48
  13   3   2   78.38    0.49
  13  -3   2   75.32    0.47
  13   3   2   79.37    0.54
 -13  -3  -2   78.07    0.48
  15  -3   2    4.31    0.34
  15   3   2    5.28    0.36
 -15   3  -2    4.76    0.31
 -15  -3  -2    4.87    0.33
  15   3   2    5.41    0.34
  16   4  -2    6.21    0.40
  16  -4  -2    5.35    0.38
 -16  -4   2    6.13    0.32
 -16   4   2    6.97    0.36
  16   4  -2    6.24    0.35
  14   4  -2  115.65    0.64
  14  -4  -2  102.74    0.62
 -14  -4   2  109.09    0.48
 -14   4   2  116.88    0.61
  14   4  -2  112.81    0.53
  12   4  -2  110.96    0.53
  12   4  -2  109.69    0.63
 -12  -4   2  107.03    0.52
  12  -4  -2  103.57    0.62
 -12   4   2  111.09    0.59
  10   4  -2    4.82    0.28
 -10  -4   2    3.57    0.29
  10  -4  -2    3.26    0.37
  10   4  -2    3.39    0.34
 -10   4   2    3.58    0.30
  -8   4   2   67.15    0.54
   8   4  -2   67.48    0.57
   8  -4  -2   63.85    0.53
  -8  -4   2   65.44    0.46
   8   4  -2   70.12    0.47
   6   4  -2  182.13    0.93
  -6   4   2  175.14    0.82
   6  -4  -2  171.77    0.84
  -6  -4   2  170.29    0.63
   6   4  -2  172.75    0.67
  -4  -4   2  356.01    0.95
   4  -4  -2  346.35    1.26
   4   4  -2  361.84    1.42
   4   4  -2  354.06    0.96
   2  -4  -2  351.14    1.36
  -2  -4   2  374.17    1.03
   2  -4  -2  339.83    1.03
   2  -4  -2  364.89    1.35
   0  -4  -2   65.51    0.64
   0  -4   2   66.72    0.53
   0  -4   2   65.37    0.82
   0  -4  -2   61.02    0.53
  -4  -4  -2  231.88    0.89
  -4  -4  -2  229.37    0.89
   4  -4   2  243.35    0.84
  -4   4  -2  233.07    0.84
   4   4   2  246.83    0.92
   6  -4   2   24.02    0.38
  -6  -4  -2   23.06    0.39
   6   4   2   25.61    0.44
   6   4   2   25.07    0.37
  -6   4  -2   23.66    0.37
  -8   4  -2    3.02    0.28
   8   4   2    2.36    0.36
   8   4   2    3.06    0.32
   8  -4   2    2.29    0.31
  -8  -4  -2    2.22    0.32
  10   4   2   47.89    0.45
  10   4   2   48.88    0.43
 -10  -4  -2   46.15    0.42
 -10   4  -2   47.06    0.41
  10  -4   2   48.51    0.43
  12   4   2  124.91    0.58
 -12   4  -2  122.42    0.57
  12  -4   2  121.74    0.58
 -12  -4  -2  118.04    0.56
  12   4   2  124.02    0.62
  14  -4   2   33.65    0.43
  14   4   2   34.46    0.43
 -14   4  -2   34.25    0.42
 -14  -4  -2   35.58    0.40
  14   4   2   36.83    0.42
  16   4   2    2.49    0.34
  16   4   2    2.54    0.42
 -16  -4  -2    2.20    0.36
  16  -4   2    2.52    0.36
 -16   4  -2    2.48    0.32
 -15  -5   2   54.39    0.44
  15   5  -2   54.98    0.47
 -15   5   2   55.79    0.56
  15  -5  -2   46.01    0.49
  15   5  -2   55.02    0.58
 -13   5   2  132.45    0.70
  13   5  -2  135.21    0.72
 -13  -5   2  132.86    0.58
  13  -5  -2  121.83    0.65
  13   5  -2  135.53    0.59
 -11   5   2   15.70    0.34
  11   5  -2   16.03    0.27
 -11  -5   2   15.33    0.34
  11   5  -2   16.35    0.39
  11  -5  -2   14.83    0.35
   9  -5  -2   23.30    0.44
   9   5  -2   24.87    0.38
  -9  -5   2   24.97    0.37
   9   5  -2   25.90    0.43
  -9   5   2   24.46    0.39
   7   5  -2   49.63    0.54
   7  -5  -2   46.42    0.52
  -7  -5   2   46.26    0.43
  -7   5   2   47.91    0.52
   7   5  -2   50.40    0.43
   5   5  -2  144.61    0.86
  -5  -5   2  145.05    0.62
   5  -5  -2  146.15    0.79
   3  -5  -2  353.40    0.99
   3   5  -2  348.35    1.38
  -3  -5   2  374.81    0.96
   3  -5  -2  372.83    1.24
   1  -5  -2   50.52    0.55
  -1  -5   2   49.34    0.46
   1  -5  -2   47.53    0.47
   1  -5  -2   50.55    0.54
  -1  -5   2   51.10    0.46
  -1  -5   2   50.10    0.66
   1   5   2  307.51    0.99
  -1  -5  -2  317.30    1.02
   1  -5   2  320.32    1.29
  -1  -5  -2  325.91    1.08
   1  -5   2  334.33    0.96
   3   5   2  440.22    1.15
   3   5   2  401.98    1.11
  -3  -5  -2  419.81    1.14
   3  -5   2  424.50    1.08
  -3  -5  -2  411.78    1.15
   5  -5   2   50.44    0.45
   5   5   2   49.99    0.49
  -5  -5  -2   45.92    0.46
  -5   5  -2   47.63    0.44
  -7  -5  -2    6.33    0.33
   7   5   2    7.12    0.35
   7   5   2    6.52    0.32
  -7   5  -2    4.67    0.30
   7  -5   2    4.40    0.30
  -9  -5  -2    0.16    0.29
   9   5   2    0.86    0.32
  -9   5  -2    0.26    0.28
   9   5   2    0.44    0.29
   9  -5   2    0.08    0.29
  11   5   2   65.02    0.47
 -11  -5  -2   60.17    0.46
 -11   5  -2   61.76    0.47
  11   5   2   63.18    0.50
  11  -5   2   63.45    0.48
  13   5   2   95.66    0.60
 -13   5  -2   90.86    0.55
  13  -5   2   85.91    0.54
 -13  -5  -2   91.94    0.53
  13   5   2   96.77    0.55
  15   5   2    5.45    0.34
 -15  -5  -2    4.68    0.36
  15   5   2    6.13    0.42
  15  -5   2    4.59    0.38
 -15   5  -2    4.92    0.40
  14  -6  -2   41.11    0.53
 -14   6   2   50.79    0.57
 -14  -6   2   52.26    0.47
  14   6  -2   50.21    0.47
  14   6  -2   51.10    0.56
 -12  -6   2   83.44    0.49
 -12   6   2   86.01    0.59
  12  -6  -2   77.48    0.61
  12   6  -2   86.89    0.62
  12   6  -2   89.21    0.50
 -10   6   2    3.08    0.30
 -10  -6   2    2.74    0.22
  10   6  -2    2.12    0.39
  10   6  -2    1.64    0.30
  10  -6  -2    1.85    0.30
   8   6  -2   31.88    0.51
   8  -6  -2   32.13    0.43
  -8  -6   2   31.10    0.40
   8   6  -2   35.61    0.39
  -8   6   2   32.43    0.43
   6   6  -2  113.74    0.76
  -6  -6   2  111.13    0.54
   6  -6  -2  111.44    0.59
   6  -6  -2  111.89    0.71
  -4  -6   2  199.86    0.71
   4   6  -2  186.59    0.96
   4  -6  -2  199.22    0.91
   4  -6  -2  191.26    0.74
   2  -6  -2   54.89    0.56
  -2  -6   2   53.96    0.46
  -2  -6   2   52.66    0.67
   2  -6  -2   56.82    0.58
   2  -6  -2   52.86    0.47
   0  -6  -2   20.28    0.38
   0  -6  -2   19.38    0.39
   0  -6   2   21.26    0.37
   0  -6  -2   21.12    0.38
   0  -6   2   20.62    0.37
   0  -6   2   19.62    0.49
  -2  -6  -2  152.86    0.74
   2  -6   2  159.35    0.68
   2  -6   2  155.33    0.87
  -2  -6  -2  149.49    0.73
   2   6   2  143.65    0.72
  -4  -6  -2  179.38    0.79
   4  -6   2  180.84    0.70
   4   6   2  172.19    0.73
   4  -6   2  170.29    0.80
  -4  -6  -2  172.40    0.71
   6   6   2   42.48    0.44
  -6  -6  -2   42.81    0.42
   6  -6   2   43.75    0.43
   8   6   2    0.43    0.33
  -8   6  -2    0.22    0.33
   8   6   2    0.67    0.29
  -8  -6  -2    0.58    0.34
   8  -6   2    0.08    0.30
  10  -6   2   28.75    0.40
  10   6   2   30.85    0.38
 -10  -6  -2   27.83    0.41
 -10   6  -2   29.80    0.39
  10   6   2   29.78    0.42
  12   6   2   76.14    0.54
 -12  -6  -2   73.69    0.49
 -12   6  -2   73.44    0.52
  12   6   2   73.06    0.56
  12  -6   2   68.38    0.51
  14  -6   2   12.08    0.40
  14   6   2   15.47    0.40
 -14   6  -2   14.65    0.40
 -14  -6  -2   14.56    0.40
  14   6   2   15.67    0.46
  13   7  -2   24.89    0.43
 -13  -7   2   24.49    0.42
 -13   7   2   22.52    0.46
  13  -7  -2   19.39    0.46
  13   7  -2   23.94    0.54
  11   7  -2   10.17    0.44
  11   7  -2   10.46    0.37
 -11  -7   2   10.26    0.36
  11  -7  -2    8.97    0.38
   9  -7  -2    0.85    0.37
  -9  -7   2    0.83    0.32
   9   7  -2    0.88    0.39
   7   7  -2   16.16    0.43
   7  -7  -2   16.86    0.42
  -7  -7   2   16.52    0.35
   7  -7  -2   16.58    0.35
   5  -7  -2  149.90    0.81
   5  -7  -2  149.18    0.78
   5  -7  -2  135.71    0.66
  -5  -7   2  142.62    0.60
   5   7  -2  137.31    0.83
   3  -7  -2  147.78    0.67
  -3  -7   2  155.74    0.63
   3  -7  -2  159.32    0.80
   3  -7  -2  155.60    0.82
  -1  -7   2    3.14    0.27
  -1  -7   2    2.78    0.29
  -1  -7   2    3.63    0.43
   1  -7  -2    3.09    0.30
   1  -7  -2    4.01    0.36
   1  -7  -2    2.86    0.31
  -1  -7  -2   86.88    0.58
   1  -7   2   86.08    0.55
  -1  -7  -2   82.57    0.56
   1  -7   2   86.28    0.52
   1  -7   2   84.80    0.71
  -1  -7  -2   84.09    0.62
  -3  -7  -2  170.45    0.76
   3   7   2  166.64    0.72
  -3  -7  -2  167.82    0.72
   3  -7   2  176.44    0.70
   3  -7   2  171.57    0.88
  -5  -7  -2   57.43    0.47
   5  -7   2   60.78    0.51
   5  -7   2   59.98    0.56
   5   7   2   57.77    0.50
  -7  -7  -2    0.38    0.32
   7  -7   2    0.11    0.32
   7   7   2    0.36    0.31
   9   7   2    8.10    0.39
  -9  -7  -2    8.21    0.34
   9   7   2    8.88    0.35
   9  -7   2    8.28    0.34
 -11  -7  -2   11.17    0.40
  11   7   2   10.50    0.40
 -11   7  -2   11.23    0.38
  11   7   2   12.00    0.38
  11  -7   2    9.49    0.38
  10  -8  -2   18.50    0.39
 -10  -8   2   19.66    0.39
  10   8  -2   20.13    0.49
  10  -8  -2   17.59    0.48
   8  -8  -2   11.30    0.37
   8  -8  -2   11.33    0.38
   8   8  -2   11.53    0.48
  -8  -8   2   12.67    0.35
   6  -8  -2  113.82    0.73
   6  -8  -2  110.88    0.64
  -6  -8   2  116.12    0.56
   6  -8  -2  120.81    0.75
   4  -8  -2   53.13    0.55
   4  -8  -2   51.10    0.50
  -4  -8   2   51.47    0.45
   4  -8  -2   51.81    0.56
   2  -8  -2    3.21    0.30
   2  -8  -2    2.98    0.36
   2  -8  -2    2.83    0.37
  -2  -8   2    3.00    0.31
  -2  -8   2    2.62    0.30
   0  -8  -2    1.41    0.34
   0  -8  -2    1.27    0.37
   0  -8   2    1.65    0.31
   0  -8   2    1.15    0.44
   0  -8  -2    1.55    0.35
   0  -8   2    1.46    0.30
  -2  -8  -2   22.53    0.44
   2  -8   2   23.42    0.43
   2  -8   2   21.72    0.50
  -2  -8  -2   21.91    0.40
   2  -8   2   23.47    0.38
  -2  -8  -2   23.96    0.43
   4  -8   2   79.06    0.66
  -4  -8  -2   76.91    0.58
  -4  -8  -2   78.08    0.54
   4  -8   2   81.86    0.54
   4  -8   2   79.06    0.54
   6  -8   2   58.14    0.53
   6   8   2   59.77    0.52
  -6  -8  -2   59.51    0.49
   6  -8   2   56.74    0.58
   8  -8   2    0.62    0.33
  -8  -8  -2    1.29    0.34
   8  -8   2    0.74    0.32
   8   8   2    0.99    0.39
  10   8   2   41.96    0.48
 -10  -8  -2   39.35    0.46
  10   8   2   38.99    0.55
  10  -8   2   33.47    0.50
  -7  -9   2   45.12    0.47
   7  -9  -2   38.82    0.60
   7  -9  -2   45.12    0.62
   7  -9  -2   39.78    0.48
   5  -9  -2   63.79    0.54
  -5  -9   2   67.01    0.48
   5  -9  -2   66.36    0.68
   5  -9  -2   74.15    0.67
  -5  -9   2   72.67    0.51
  -3  -9   2    5.85    0.31
   3  -9  -2    6.76    0.39
  -3  -9   2    7.38    0.34
   3  -9  -2    6.48    0.42
   3  -9  -2    5.91    0.36
  -1  -9   2    0.47    0.34
   1  -9  -2   -0.29    0.38
   1  -9  -2    0.17    0.36
   1  -9  -2    0.15    0.39
  -1  -9   2    0.23    0.36
  -1  -9  -2    1.36    0.34
   1  -9   2    1.09    0.32
   1  -9   2    1.38    0.49
  -1  -9  -2    1.79    0.33
  -1  -9  -2    1.37    0.38
   1  -9   2    1.30    0.32
  -3  -9  -2   23.91    0.47
   3  -9   2   24.36    0.57
   3  -9   2   27.47    0.41
   3  -9   2   26.35    0.43
  -3  -9  -2   26.05    0.43
  -3  -9  -2   23.44    0.44
  -5  -9  -2   69.51    0.57
   5  -9   2   63.67    0.54
   5  -9   2   71.82    0.57
   5  -9   2   62.11    0.67
   7   9   2    9.81    0.45
  -7  -9  -2   10.76    0.40
   7  -9   2    8.43    0.44
   7  -9   2    9.41    0.46
   2 -10  -2    0.41    0.45
   2 -10  -2    0.12    0.42
  -2 -10   2   -0.11    0.37
   2 -10  -2    0.25    0.43
  -2 -10   2    0.02    0.36
   0 -10  -2    1.23    0.42
   0 -10   2    0.23    0.37
   0 -10   2    0.36    0.36
   0 -10  -2    0.56    0.43
   0 -10  -2    0.51    0.38
  -2 -10  -2    2.96    0.46
   2 -10   2    3.28    0.37
   2 -10   2    3.61    0.37
  -2 -10  -2    2.91    0.44
   2 -10   2    2.84    0.54
  -2 -10  -2    4.13    0.38
 -17   1   3    1.80    0.33
  17  -1  -3    1.03    0.38
  17   1  -3    1.73    0.33
 -17  -1   3    1.55    0.33
  15  -1  -3    2.94    0.32
  15   1  -3    3.00    0.32
 -15  -1   3    2.88    0.30
 -15   1   3    2.21    0.31
 -13  -1   3    2.61    0.30
  13   1  -3    2.01    0.30
 -13   1   3    1.93    0.28
  13  -1  -3    2.20    0.30
 -11   1   3   31.74    0.40
  11  -1  -3   30.99    0.42
  11   1  -3   31.00    0.40
 -11  -1   3   31.15    0.38
   9  -1  -3    0.55    0.33
  -9  -1   3    1.33    0.32
   9   1  -3    0.84    0.31
  -9   1   3    0.51    0.30
  -7   1   3  128.60    0.70
   7   1  -3  126.20    0.67
   7  -1  -3  120.07    0.70
  -7  -1   3  123.56    0.68
  -5   1   3    3.10    0.47
   5  -1  -3    1.17    0.40
   5   1  -3    1.66    0.27
  -5  -1   3    2.29    0.39
  -3  -1   3  278.98    1.14
   3   1  -3  279.26    1.14
  -3   1   3  268.72    1.68
   3  -1  -3  270.31    1.68
  -1   1   3   37.19    0.57
  -1   1   3   41.22    1.19
   1  -1  -3   37.65    0.50
   1   1  -3   37.60    0.89
  -1  -1  -3  139.88    0.92
  -1   1  -3  139.49    0.86
  -1  -1  -3  138.03    1.06
   1   1   3  143.72    1.11
   1   1   3  140.04    0.91
   1  -1   3  137.26    1.16
   1  -1   3  144.53    0.88
   3   1   3   25.92    0.51
  -3  -1  -3   25.18    0.46
  -3   1  -3   26.39    0.44
  -3  -1  -3   25.83    0.52
   3  -1   3   27.11    0.39
   5   1   3   36.65    0.53
   5   1   3   36.49    0.40
   5  -1   3   38.37    0.46
  -5   1  -3   36.25    0.45
  -5  -1  -3   35.69    0.44
   7  -1   3    0.92    0.21
   7   1   3    0.43    0.32
   7   1   3    0.62    0.34
  -7   1  -3    0.21    0.27
  -7  -1  -3    0.55    0.30
   9   1   3    8.98    0.36
   9   1   3    8.64    0.26
   9  -1   3    8.64    0.34
  -9  -1  -3    8.48    0.32
  -9   1  -3    9.21    0.32
  11   1   3    0.67    0.31
 -11   1  -3    0.66    0.26
 -11  -1  -3    0.23    0.27
  11   1   3    0.41    0.30
  11  -1   3    0.40    0.21
 -13  -1  -3    1.11    0.27
  13   1   3    1.62    0.29
 -13   1  -3    1.52    0.21
  13  -1   3    1.25    0.31
  13   1   3    2.11    0.33
  15   1   3    3.37    0.33
  15  -1   3    2.89    0.37
 -15   1  -3    2.69    0.32
 -15  -1  -3    2.61    0.30
  15   1   3    2.88    0.31
  17   1   3    1.09    0.35
  17   1   3    0.92    0.37
 -17   1  -3    1.06    0.33
 -17  -1  -3    1.15    0.25
  17  -1   3    0.91    0.35
  16   2  -3   -0.18    0.34
 -16   2   3    0.09    0.32
  16  -2  -3   -0.04    0.33
 -16  -2   3    0.39    0.30
  14   2  -3    6.81    0.32
 -14   2   3    5.98    0.33
 -14  -2   3    6.48    0.32
  14  -2  -3    5.74    0.34
 -12  -2   3    7.60    0.33
  12  -2  -3    7.45    0.32
  12   2  -3    8.16    0.32
 -12   2   3    8.22    0.31
 -10   2   3   43.35    0.44
  10   2  -3   42.45    0.41
 -10  -2   3   42.40    0.41
  10  -2  -3   43.65    0.52
   8   2  -3    2.39    0.28
  -8  -2   3    2.67    0.31
  -8   2   3    2.43    0.29
   8  -2  -3    2.42    0.32
   6   2  -3   45.17    0.47
  -6  -2   3   43.82    0.48
   6  -2  -3   41.93    0.53
  -6   2   3   45.44    0.53
  -4   2   3    2.14    0.51
  -4  -2   3    2.33    0.37
   4  -2  -3    2.13    0.52
   4   2  -3    2.40    0.36
  -2  -2   3    4.17    0.37
   2  -2  -3    3.70    0.34
   0  -2  -3   54.61    0.58
   0  -2   3   56.17    0.50
   0   2   3   53.01    0.57
   0  -2   3   54.31    1.44
   0   2   3   53.48    0.89
   0  -2  -3   52.63    0.92
   2   2   3   16.10    0.47
   2  -2   3   17.15    0.40
  -2  -2  -3   17.53    0.48
   2   2   3   16.66    0.47
  -2  -2  -3   15.74    0.46
  -2   2  -3   17.01    0.40
   4   2   3  115.08    0.72
  -4  -2  -3  112.53    0.71
  -4   2  -3  110.14    0.62
  -4  -2  -3  106.68    0.67
   4  -2   3  115.37    0.64
   6  -2   3    3.66    0.30
  -6   2  -3    3.03    0.31
   6   2   3    3.47    0.35
  -6  -2  -3    3.22    0.25
   6   2   3    3.17    0.38
  -8   2  -3   23.86    0.36
   8   2   3   23.25    0.39
   8  -2   3   23.04    0.30
  -8  -2  -3   22.72    0.37
   8   2   3   22.89    0.40
  10  -2   3    0.54    0.30
  10   2   3    0.54    0.34
 -10   2  -3    0.46    0.28
  10   2   3    0.73    0.32
 -10  -2  -3    0.23    0.30
  12   2   3    5.11    0.34
 -12  -2  -3    5.11    0.28
 -12   2  -3    4.93    0.31
  12  -2   3    5.55    0.30
  12   2   3    4.94    0.31
  14  -2   3    3.56    0.32
  14   2   3    4.43    0.32
 -14   2  -3    4.55    0.30
 -14  -2  -3    4.62    0.31
  14   2   3    4.45    0.27
  16   2   3    7.30    0.36
  16   2   3    8.05    0.40
  16  -2   3    7.18    0.33
 -16   2  -3    7.38    0.35
 -16  -2  -3    7.57    0.35
  17   3  -3    1.06    0.40
  17  -3  -3    0.96    0.39
 -17  -3   3    1.54    0.37
 -17   3   3    1.34    0.35
  17   3  -3    1.51    0.34
 -15   3   3    7.28    0.34
  15  -3  -3    6.16    0.35
  15   3  -3    6.95    0.31
 -15  -3   3    7.73    0.33
  13   3  -3    2.55    0.30
 -13   3   3    2.03    0.30
 -13  -3   3    2.05    0.22
  13  -3  -3    1.81    0.32
  11   3  -3   54.46    0.42
  11  -3  -3   51.65    0.48
 -11   3   3   56.30    0.50
 -11  -3   3   54.68    0.43
   9   3  -3    1.23    0.21
   9  -3  -3    1.13    0.32
  -9  -3   3    1.22    0.31
  -9   3   3    1.08    0.29
   7  -3  -3   21.11    0.45
  -7  -3   3   21.69    0.37
  -7   3   3   23.78    0.40
   7   3  -3   22.88    0.36
   5   3  -3   12.99    0.51
  -5  -3   3   12.45    0.36
   5  -3  -3   11.91    0.47
  -5   3   3   12.78    0.46
   5   3  -3   12.54    0.35
   3  -3  -3   13.99    0.36
  -3  -3   3   13.27    0.41
   3   3  -3   13.23    0.72
   3  -3  -3   14.04    0.58
   1  -3  -3   14.81    0.66
   1  -3  -3   14.67    0.39
   1  -3  -3   15.61    0.64
   1   3   3   16.23    0.41
   1   3   3   17.16    0.46
   1  -3   3   17.03    0.38
  -1  -3  -3   16.50    0.55
  -1  -3  -3   15.89    0.34
  -3  -3  -3   66.25    0.59
   3   3   3   71.08    0.59
  -3  -3  -3   69.50    0.60
  -3   3  -3   71.76    0.54
   3  -3   3   74.26    0.56
   3   3   3   72.91    0.59
  -5  -3  -3  148.90    0.71
   5  -3   3  157.00    0.69
   5   3   3  163.81    0.77
  -5   3  -3  150.88    0.67
  -7   3  -3    9.81    0.32
   7  -3   3    9.94    0.33
   7   3   3   10.09    0.38
  -7  -3  -3    9.94    0.34
   7   3   3   10.17    0.34
  -9  -3  -3   33.98    0.39
   9  -3   3   35.75    0.34
   9   3   3   34.85    0.44
  -9   3  -3   34.24    0.39
   9   3   3   35.86    0.41
  11   3   3    4.59    0.32
 -11  -3  -3    4.28    0.30
 -11   3  -3    4.48    0.29
  11  -3   3    4.58    0.30
  11   3   3    4.67    0.35
  13   3   3   -0.20    0.30
 -13   3  -3    0.52    0.30
  13  -3   3    0.56    0.32
 -13  -3  -3    0.18    0.28
  13   3   3   -0.07    0.34
  15   3   3   11.78    0.36
 -15  -3  -3   12.11    0.33
  15   3   3   11.54    0.37
  15  -3   3   10.40    0.36
 -15   3  -3   11.70    0.35
  16   4  -3    3.62    0.45
  16  -4  -3    2.65    0.37
 -16  -4   3    3.29    0.34
 -16   4   3    2.91    0.35
  16   4  -3    2.61    0.32
 -14  -4   3    1.29    0.31
  14   4  -3    1.77    0.36
 -14   4   3    1.73    0.32
  14  -4  -3    1.77    0.33
  14   4  -3    1.80    0.31
 -12  -4   3   44.82    0.41
 -12   4   3   47.20    0.45
  12   4  -3   46.15    0.48
  12   4  -3   44.69    0.40
  12  -4  -3   43.01    0.49
  10   4  -3   22.09    0.43
  10   4  -3   22.16    0.34
 -10  -4   3   21.02    0.35
 -10   4   3   22.88    0.43
  10  -4  -3   21.24    0.46
   8  -4  -3   13.87    0.39
  -8   4   3   15.73    0.43
   8   4  -3   15.19    0.34
   8   4  -3   14.55    0.41
  -8  -4   3   14.35    0.27
  -6  -4   3   44.36    0.42
   6   4  -3   47.73    0.55
  -6   4   3   46.77    0.54
   6   4  -3   44.72    0.42
   6  -4  -3   43.15    0.54
   4  -4  -3    6.41    0.41
   4  -4  -3    5.80    0.33
   4   4  -3    6.39    0.44
  -4  -4   3    6.00    0.33
   2  -4  -3    3.42    0.41
   2  -4  -3    2.83    0.39
   2  -4  -3    2.84    0.32
  -2  -4   3    3.41    0.34
   0  -4  -3   14.86    0.46
   0  -4   3   15.48    0.67
   0   4   3   14.83    0.37
   0  -4   3   16.30    0.37
   0  -4  -3   15.37    0.38
  -2  -4  -3    0.31    0.32
  -2  -4  -3   -0.28    0.37
   2   4   3    0.43    0.32
   2   4   3    0.20    0.34
   2  -4   3    0.06    0.32
  -4  -4  -3   90.62    0.61
   4  -4   3   93.27    0.56
   4   4   3   92.45    0.61
  -4   4  -3   89.18    0.55
  -4  -4  -3   89.06    0.60
   4   4   3   95.59    0.61
   6   4   3   49.07    0.49
  -6  -4  -3   46.04    0.47
  -6   4  -3   47.60    0.41
   6  -4   3   50.56    0.44
  -8   4  -3    3.32    0.30
   8   4   3    3.21    0.32
  -8  -4  -3    3.45    0.31
   8   4   3    3.34    0.26
   8  -4   3    3.28    0.32
  10   4   3    9.93    0.37
  10  -4   3    9.86    0.33
 -10  -4  -3    9.38    0.31
 -10   4  -3    9.82    0.32
  10   4   3    9.81    0.34
 -12  -4  -3    2.70    0.31
  12   4   3    2.08    0.33
  12  -4   3    2.27    0.31
 -12   4  -3    2.27    0.27
  12   4   3    2.57    0.35
 -14  -4  -3    4.19    0.31
  14  -4   3    3.68    0.33
 -14   4  -3    3.63    0.32
  14   4   3    4.28    0.34
  14   4   3    4.67    0.37
 -15   5   3    6.88    0.37
 -15  -5   3    6.89    0.35
  15   5  -3    7.46    0.42
  15  -5  -3    5.90    0.40
  15   5  -3    6.60    0.35
  13  -5  -3    9.76    0.42
  13   5  -3   10.28    0.33
  13   5  -3    9.65    0.39
 -13   5   3   10.83    0.41
 -13  -5   3    9.47    0.31
  11   5  -3    6.26    0.29
 -11   5   3    6.05    0.36
  11  -5  -3    5.74    0.33
  11   5  -3    6.00    0.39
 -11  -5   3    6.26    0.32
  -9  -5   3   13.13    0.34
   9   5  -3   14.72    0.34
   9  -5  -3   12.64    0.43
   9   5  -3   13.67    0.45
  -9   5   3   13.29    0.41
  -7  -5   3    2.05    0.30
   7   5  -3    2.14    0.29
   7  -5  -3    1.85    0.34
   7   5  -3    1.85    0.38
  -7   5   3    1.54    0.34
   5  -5  -3   52.17    0.44
  -5  -5   3   54.58    0.44
   5  -5  -3   52.83    0.59
   5   5  -3   53.07    0.64
   3  -5  -3   66.39    0.67
  -3  -5   3   67.56    0.49
   3  -5  -3   65.72    0.66
   3  -5  -3   62.53    0.49
  -1  -5   3   14.89    0.60
  -1  -5   3   15.80    0.34
   1  -5  -3   16.55    0.43
   1  -5  -3   15.50    0.42
   1  -5  -3   15.28    0.36
  -1  -5   3   16.36    0.35
   1  -5   3   23.47    0.55
  -1  -5  -3   23.58    0.45
   1  -5   3   23.52    0.38
  -1  -5  -3   23.04    0.41
   1   5   3   23.50    0.39
  -3  -5  -3   38.11    0.48
   3   5   3   40.54    0.50
   3  -5   3   39.34    0.42
   3   5   3   37.42    0.43
  -3  -5  -3   37.00    0.45
   5  -5   3    7.44    0.32
   5   5   3    7.66    0.34
  -5  -5  -3    7.53    0.34
  -5  -5  -3    7.26    0.34
  -5   5  -3    7.04    0.31
   5   5   3    6.94    0.35
  -7  -5  -3   20.21    0.37
  -7   5  -3   21.08    0.37
   7   5   3   21.62    0.41
   7  -5   3   22.12    0.38
  -9   5  -3    1.48    0.28
  -9  -5  -3    1.02    0.30
   9  -5   3    1.55    0.34
   9   5   3    1.48    0.30
   9   5   3    1.81    0.33
  11   5   3   26.40    0.40
 -11  -5  -3   26.30    0.37
 -11   5  -3   26.14    0.36
  11   5   3   27.83    0.38
  11  -5   3   25.44    0.37
 -13   5  -3   13.88    0.37
  13   5   3   15.25    0.37
 -13  -5  -3   13.17    0.35
  13   5   3   13.74    0.37
  13  -5   3   12.98    0.38
 -15  -5  -3    0.45    0.32
  15  -5   3    0.54    0.36
  15   5   3   -0.05    0.36
 -15   5  -3    0.03    0.33
  15   5   3    0.30    0.41
  14   6  -3   17.62    0.46
 -14   6   3   17.43    0.48
 -14  -6   3   16.91    0.37
  14  -6  -3   13.74    0.42
  14   6  -3   17.05    0.36
 -12  -6   3    3.53    0.34
 -12   6   3    3.26    0.38
  12  -6  -3    3.13    0.39
  12   6  -3    3.33    0.37
  12   6  -3    3.55    0.33
 -10   6   3    1.85    0.35
  10  -6  -3    2.23    0.37
  10   6  -3    2.28    0.29
 -10  -6   3    1.68    0.28
  10   6  -3    2.19    0.38
   8  -6  -3   14.45    0.43
   8   6  -3   14.71    0.40
  -8  -6   3   14.13    0.28
   6   6  -3    2.37    0.35
   6  -6  -3    1.90    0.37
  -6  -6   3    2.35    0.29
   6  -6  -3    1.54    0.29
   4  -6  -3  120.46    0.78
   4  -6  -3  124.79    0.80
   4  -6  -3  111.60    0.57
  -4  -6   3  120.14    0.57
  -2  -6   3   91.51    0.52
   2  -6  -3   95.15    0.73
   2  -6  -3   92.37    0.71
   2  -6  -3   92.00    0.56
  -2  -6   3   92.66    0.53
   0  -6   3    7.07    0.49
   0  -6   3    6.88    0.32
   0  -6  -3    7.06    0.37
   0  -6   3    7.13    0.30
   0  -6  -3    6.90    0.33
   0  -6  -3    6.99    0.34
  -2  -6  -3   71.57    0.56
   2  -6   3   68.13    0.67
   2  -6   3   70.19    0.48
  -2  -6  -3   70.16    0.60
   2   6   3   65.77    0.49
  -4  -6  -3   12.87    0.37
   4   6   3   13.61    0.36
   4  -6   3   13.19    0.32
  -4  -6  -3   12.43    0.35
   4   6   3   12.93    0.34
   6   6   3   10.54    0.39
   6   6   3    9.60    0.35
  -6  -6  -3    9.43    0.33
   6  -6   3    9.98    0.32
   8   6   3   11.91    0.37
  -8   6  -3   11.47    0.35
   8  -6   3   11.92    0.34
  -8  -6  -3   11.53    0.37
 -10  -6  -3    8.01    0.34
 -10   6  -3    8.38    0.33
  10   6   3    8.76    0.36
  10  -6   3    8.46    0.34
  10   6   3    9.74    0.34
  12   6   3   28.58    0.42
  12   6   3   28.44    0.44
 -12   6  -3   26.50    0.42
 -12  -6  -3   26.60    0.41
  12  -6   3   24.76    0.43
 -13   7   3   23.66    0.53
  13  -7  -3   19.36    0.51
  13   7  -3   24.64    0.41
 -13  -7   3   25.22    0.40
  13   7  -3   23.71    0.55
  11  -7  -3    4.11    0.42
 -11  -7   3    4.80    0.34
  11   7  -3    4.75    0.43
   9  -7  -3    0.62    0.37
  -9  -7   3    0.29    0.31
   9  -7  -3    0.77    0.31
   9   7  -3    0.64    0.42
   7  -7  -3    3.32    0.36
   7  -7  -3    3.42    0.30
  -7  -7   3    3.44    0.32
   7   7  -3    3.13    0.38
   5  -7  -3   38.47    0.54
  -5  -7   3   37.51    0.39
   5  -7  -3   34.33    0.43
   5  -7  -3   37.07    0.53
  -3  -7   3  133.74    0.60
   3  -7  -3  131.01    0.62
   3  -7  -3  131.60    0.82
  -3  -7   3  129.56    0.59
   3  -7  -3  132.94    0.81
  -1  -7   3    2.91    0.34
   1  -7  -3    2.30    0.37
  -1  -7   3    2.10    0.46
   1  -7  -3    2.06    0.35
   1  -7  -3    2.25    0.36
  -1  -7   3    2.22    0.29
  -1  -7  -3   29.85    0.48
   1  -7   3   32.29    0.39
  -1  -7  -3   30.88    0.43
   1  -7   3   29.64    0.59
  -1  -7  -3   30.99    0.44
   1  -7   3   30.08    0.38
  -3  -7  -3   11.84    0.37
  -3  -7  -3   10.67    0.39
   3  -7   3   11.09    0.36
   3   7   3    9.23    0.34
   3  -7   3   10.58    0.45
   5   7   3   17.30    0.36
  -5  -7  -3   16.92    0.36
   5  -7   3   18.21    0.36
  -5  -7  -3   17.10    0.36
   5  -7   3   17.19    0.43
   7   7   3   24.86    0.44
   7   7   3   25.88    0.41
  -7  -7  -3   24.19    0.39
   7  -7   3   24.89    0.41
   9   7   3    0.05    0.34
  -9  -7  -3    0.08    0.32
   9  -7   3    0.25    0.31
  11  -7   3   22.20    0.44
  11   7   3   24.27    0.47
 -11   7  -3   24.42    0.39
 -11  -7  -3   25.02    0.43
  11   7   3   25.62    0.45
 -10  -8   3    3.62    0.35
  10  -8  -3    2.71    0.36
  10   8  -3    3.58    0.47
  10  -8  -3    3.40    0.47
  -8  -8   3    4.20    0.33
   8  -8  -3    3.83    0.42
   8  -8  -3    4.13    0.33
   8   8  -3    4.25    0.48
   8  -8  -3    4.61    0.43
   6  -8  -3    4.73    0.32
   6  -8  -3    5.24    0.45
  -6  -8   3    5.49    0.30
   6  -8  -3    4.81    0.43
   4  -8  -3  100.36    0.74
  -4  -8   3   96.91    0.55
   4  -8  -3   95.67    0.57
   4  -8  -3   94.84    0.74
  -4  -8   3  101.18    0.53
  -2  -8   3   40.90    0.40
   2  -8  -3   40.20    0.53
   2  -8  -3   41.02    0.54
  -2  -8   3   41.26    0.42
   2  -8  -3   38.82    0.44
   0  -8  -3   11.65    0.40
   0  -8  -3   11.80    0.41
   0  -8   3   12.24    0.37
   0  -8  -3   12.74    0.42
   0  -8   3   11.95    0.53
   0  -8   3   11.81    0.32
  -2  -8  -3   19.03    0.39
   2  -8   3   19.61    0.38
   2  -8   3   20.19    0.38
  -2  -8  -3   19.47    0.38
  -2  -8  -3   20.47    0.44
   2  -8   3   19.10    0.51
  -4  -8  -3    6.03    0.35
   4  -8   3    5.68    0.41
  -4  -8  -3    6.05    0.34
   4  -8   3    6.48    0.33
   6   8   3   17.46    0.44
   6  -8   3   15.57    0.43
  -6  -8  -3   16.95    0.38
   6  -8   3   17.44    0.38
   8  -8   3   12.38    0.44
  -8  -8  -3   13.75    0.39
   8  -8   3   13.21    0.39
   8   8   3   13.55    0.40
 -10  -8  -3    3.16    0.37
  10  -8   3    2.39    0.38
  10   8   3    2.51    0.40
  -7  -9   3    1.04    0.34
   7  -9  -3    1.22    0.36
   7  -9  -3    1.75    0.46
   7  -9  -3    1.46    0.45
   5  -9  -3   26.61    0.43
  -5  -9   3   29.86    0.42
   5  -9  -3   29.25    0.52
   5  -9  -3   25.64    0.55
  -5  -9   3   27.48    0.42
  -3  -9   3   37.92    0.43
   3  -9  -3   36.22    0.45
   3  -9  -3   39.63    0.56
   3  -9  -3   36.05    0.57
  -3  -9   3   40.20    0.44
  -1  -9   3   15.44    0.37
  -1  -9   3   13.15    0.34
   1  -9  -3   13.39    0.46
   1  -9  -3   14.26    0.42
   1  -9  -3   13.89    0.40
   1  -9   3    6.20    0.54
  -1  -9  -3    6.48    0.42
   1  -9   3    6.40    0.34
   1  -9   3    7.18    0.34
  -1  -9  -3    6.58    0.41
  -1  -9  -3    6.01    0.37
  -3  -9  -3   35.66    0.50
  -3  -9  -3   34.02    0.51
  -3  -9  -3   34.30    0.51
   3  -9   3   39.09    0.45
   3  -9   3   35.22    0.45
   3  -9   3   34.12    0.67
   5  -9   3   16.45    0.38
   5  -9   3   19.43    0.41
  -5  -9  -3   17.79    0.44
   5  -9   3   15.74    0.51
  -7  -9  -3    5.15    0.38
   7   9   3    4.84    0.40
   7  -9   3    3.62    0.44
   7  -9   3    4.31    0.40
  -2 -10   3   11.76    0.40
  -2 -10   3   14.51    0.44
   2 -10  -3   11.32    0.49
   2 -10  -3   11.60    0.53
   2 -10  -3   13.60    0.54
   0 -10  -3    5.53    0.42
   0 -10  -3    6.80    0.45
   0 -10  -3    5.93    0.50
   0 -10   3    5.98    0.39
   0 -10   3    6.90    0.39
   2 -10   3   10.29    0.72
   2 -10   3   12.55    0.43
  -2 -10  -3   10.24    0.50
  -2 -10  -3    9.93    0.43
  -2 -10  -3   11.83    0.46
   2 -10   3   10.59    0.42
  18   0  -4   33.03    0.46
 -18   0   4   37.93    0.44
 -16   0   4   67.94    0.52
  16   0  -4   61.45    0.48
 -14   0   4    6.34    0.30
  14   0  -4    5.79    0.29
 -12   0   4  171.28    0.67
  12   0  -4  167.77    0.69
 -10   0   4  183.83    0.75
  10   0  -4  179.90    0.72
   8   0  -4  116.36    0.64
  -8   0   4  115.84    0.64
   6   0  -4   61.52    0.55
  -6   0   4   63.94    0.57
  -4   0   4   23.59    0.51
   4   0  -4   23.85    0.56
   2   0   4   53.51    0.64
  -2   0  -4   51.09    0.57
   4   0   4  840.22    1.70
  -4   0  -4  874.98    1.61
   6   0   4   99.69    0.64
   6   0   4  108.03    0.60
  -6   0  -4  107.46    0.59
  -8   0  -4   24.63    0.35
   8   0   4   23.88    0.41
   8   0   4   25.73    0.38
  10   0   4   62.05    0.46
  10   0   4   59.09    0.42
 -10   0  -4   60.34    0.43
  12   0   4    1.00    0.30
  12   0   4    1.24    0.32
 -12   0  -4    1.49    0.28
  14   0   4   52.65    0.44
  14   0   4   54.90    0.48
 -14   0  -4   54.97    0.43
 -16   0  -4   48.12    0.44
  16   0   4   49.24    0.49
  16   0   4   46.85    0.44
 -17  -1   4   44.93    0.46
  17  -1  -4   40.46    0.46
  17   1  -4   43.20    0.45
 -17   1   4   47.28    0.47
 -15  -1   4   39.14    0.41
  15  -1  -4   36.79    0.45
  15   1  -4   37.78    0.39
 -15   1   4   39.61    0.42
 -13  -1   4   34.78    0.39
  13  -1  -4   33.22    0.39
 -13   1   4   34.86    0.38
  13   1  -4   34.08    0.39
  11  -1  -4  318.68    0.92
 -11   1   4  329.81    0.93
 -11  -1   4  319.17    0.88
  11   1  -4  314.94    0.87
  -9   1   4  265.61    0.90
   9  -1  -4  264.66    0.93
  -9  -1   4  266.27    0.84
   9   1  -4  259.03    0.83
   7  -1  -4   27.81    0.44
  -7  -1   4   28.83    0.43
  -7   1   4   28.79    0.43
   7   1  -4   28.38    0.41
  -5  -1   4   49.29    0.53
  -5   1   4   50.01    0.66
   5  -1  -4   49.38    0.67
   5   1  -4   48.80    0.52
  -3  -1   4  454.33    1.37
   1   1   4  287.22    1.33
   1  -1   4  277.29    1.42
   1   1   4  288.98    1.14
  -1  -1  -4  296.06    1.17
   1  -1   4  294.73    1.09
  -1  -1  -4  274.22    1.30
  -1   1  -4  278.69    1.07
  -3  -1  -4   40.55    0.57
  -3   1  -4   37.71    0.47
   3  -1   4   37.16    0.58
  -3  -1  -4   38.98    0.50
   3   1   4   37.64    0.46
   3  -1   4   38.15    0.48
  -5  -1  -4  231.51    0.85
   5  -1   4  240.20    0.80
   5   1   4  231.19    0.85
  -5   1  -4  233.90    0.82
   5   1   4  232.00    0.89
   7   1   4  213.66    0.72
  -7  -1  -4  210.87    0.71
   7   1   4  212.82    0.77
  -7   1  -4  211.41    0.73
   7  -1   4  213.16    0.74
   9   1   4  118.99    0.60
   9  -1   4  120.43    0.57
  -9   1  -4  118.64    0.55
   9   1   4  122.33    0.58
  -9  -1  -4  118.10    0.55
  11  -1   4    3.97    0.29
 -11  -1  -4    4.58    0.30
  11   1   4    5.50    0.32
 -11   1  -4    3.60    0.28
  11   1   4    5.60    0.34
  13  -1   4   57.97    0.39
 -13   1  -4   56.94    0.42
  13   1   4   58.09    0.45
  13   1   4   57.97    0.44
 -13  -1  -4   57.25    0.42
  15   1   4   52.94    0.46
 -15   1  -4   53.26    0.44
  15  -1   4   51.42    0.47
  15   1   4   51.10    0.46
 -15  -1  -4   52.57    0.45
  16  -2  -4   29.21    0.45
 -16  -2   4   32.45    0.39
 -16   2   4   33.82    0.43
  16   2  -4   30.27    0.44
  14  -2  -4    0.20    0.31
 -14  -2   4    0.17    0.31
  14   2  -4   -0.04    0.32
 -14   2   4    0.16    0.33
  12  -2  -4  132.86    0.67
  12   2  -4  134.26    0.59
 -12  -2   4  134.57    0.60
 -12   2   4  141.16    0.68
 -10  -2   4  245.77    0.76
  10   2  -4  255.86    0.77
 -10   2   4  254.93    0.88
  10  -2  -4  247.69    0.91
   8   2  -4  104.14    0.56
   8  -2  -4   97.94    0.67
  -8  -2   4  101.71    0.56
  -8   2   4  106.20    0.67
   6   2  -4   17.17    0.38
  -6  -2   4   17.08    0.39
  -6   2   4   17.98    0.45
   6  -2  -4   17.03    0.48
   4  -2  -4  163.29    1.42
  -4   2   4  167.83    1.40
   4   2  -4  170.73    0.76
  -4  -2   4  169.94    0.77
   2  -2  -4  824.86    1.62
   0  -2   4  427.41    1.17
   0   2   4  390.88    1.19
   0  -2  -4  400.89    1.18
  -2   2  -4   44.40    0.47
   2  -2   4   53.33    0.50
   2   2   4   44.31    0.65
   2   2   4   46.54    0.54
  -2  -2  -4   45.48    0.55
  -2  -2  -4   43.86    0.56
   4   2   4  117.89    0.70
  -4  -2  -4  108.42    0.64
  -4   2  -4  114.03    0.61
   4  -2   4  120.31    0.63
  -4  -2  -4  109.83    0.69
   6  -2   4  357.93    0.94
   6   2   4  355.52    0.97
  -6   2  -4  351.82    0.92
   6   2   4  348.98    1.00
  -6  -2  -4  340.01    0.97
   8   2   4  125.07    0.62
   8  -2   4  131.06    0.59
  -8  -2  -4  124.47    0.59
  -8   2  -4  128.35    0.57
   8   2   4  130.62    0.61
  10   2   4   17.49    0.37
  10   2   4   16.25    0.37
  10  -2   4   16.71    0.34
 -10   2  -4   16.39    0.33
 -10  -2  -4   16.20    0.34
  12   2   4    4.58    0.35
  12  -2   4    5.60    0.33
 -12   2  -4    4.20    0.28
  12   2   4    4.28    0.32
 -12  -2  -4    3.61    0.22
  14   2   4   49.20    0.45
  14  -2   4   47.77    0.45
 -14  -2  -4   49.24    0.41
 -14   2  -4   50.44    0.43
  14   2   4   50.39    0.45
  16   2   4   21.87    0.39
  16   2   4   21.10    0.44
  16  -2   4   19.74    0.42
 -16   2  -4   21.04    0.41
 -16  -2  -4   21.30    0.40
 -17   3   4   25.43    0.48
  17   3  -4   25.28    0.42
 -17  -3   4   24.85    0.42
  17  -3  -4   18.69    0.47
 -15   3   4    2.67    0.31
  15   3  -4    2.58    0.29
 -15  -3   4    3.02    0.30
  15  -3  -4    2.03    0.33
  13   3  -4    9.24    0.33
  13  -3  -4    9.06    0.34
 -13   3   4   10.15    0.37
 -13  -3   4    9.88    0.33
  11  -3  -4  100.97    0.65
  11   3  -4  104.70    0.53
 -11   3   4  104.75    0.61
 -11  -3   4  101.40    0.53
   9   3  -4  290.03    0.80
   9  -3  -4  271.35    0.99
  -9   3   4  293.22    1.04
  -9  -3   4  282.12    0.76
   7  -3  -4  119.70    0.80
  -7  -3   4  125.24    0.59
   7   3  -4  128.57    0.59
  -7   3   4  135.02    0.82
   5   3  -4   63.02    0.48
  -5   3   4   65.28    0.80
   5  -3  -4   57.99    0.79
  -5  -3   4   62.17    0.48
  -3  -3   4  547.75    1.22
   3  -3  -4  501.44    1.18
   1  -3  -4  454.58    1.17
  -1  -3   4  484.20    1.18
   1   3   4  115.22    0.67
  -1  -3  -4  110.66    0.86
   1  -3   4  122.94    0.65
   1   3   4  121.66    0.93
  -1  -3  -4  128.69    0.66
   3   3   4    0.62    0.30
  -3  -3  -4    0.43    0.38
   3   3   4    0.81    0.36
  -3  -3  -4    0.38    0.37
  -3   3  -4    2.26    0.31
   3  -3   4    0.41    0.31
  -5  -3  -4  191.54    0.78
  -5   3  -4  195.16    0.70
   5  -3   4  207.64    0.71
  -5  -3  -4  200.63    0.74
   5   3   4  203.61    0.80
   7   3   4  264.46    0.85
  -7   3  -4  266.54    0.78
  -7  -3  -4  261.99    0.83
   7   3   4  274.37    0.85
   7  -3   4  275.66    0.80
   9   3   4   45.56    0.44
   9  -3   4   45.73    0.42
  -9   3  -4   42.69    0.39
  -9  -3  -4   44.16    0.42
   9   3   4   45.29    0.44
  11  -3   4    2.35    0.33
 -11  -3  -4    1.82    0.31
  11   3   4    2.31    0.33
 -11   3  -4    2.20    0.28
  11   3   4    2.45    0.33
  13  -3   4   11.70    0.35
 -13  -3  -4   11.86    0.35
  13   3   4   12.48    0.37
 -13   3  -4   13.20    0.34
  13   3   4   13.16    0.38
  15   3   4   16.92    0.39
  15  -3   4   16.62    0.35
 -15   3  -4   15.52    0.34
 -15  -3  -4   17.27    0.38
  15   3   4   17.05    0.43
 -16   4   4    2.89    0.41
  16  -4  -4    2.47    0.41
 -16  -4   4    2.61    0.36
  16   4  -4    2.25    0.35
  16   4  -4    2.24    0.41
 -14  -4   4    4.80    0.33
  14   4  -4    4.08    0.31
 -14   4   4    4.24    0.38
  14  -4  -4    4.14    0.34
  14   4  -4    3.99    0.38
  12   4  -4    5.10    0.34
  12  -4  -4    6.29    0.38
 -12   4   4    5.23    0.35
 -12  -4   4    5.02    0.32
  12   4  -4    4.66    0.23
 -10  -4   4  127.01    0.57
  10  -4  -4  121.08    0.74
  10   4  -4  128.15    0.75
 -10   4   4  131.71    0.75
  10   4  -4  128.92    0.57
  -8   4   4  360.16    1.25
   8   4  -4  341.48    0.86
  -8  -4   4  337.15    0.86
   8  -4  -4  321.58    1.21
   8   4  -4  349.72    1.23
  -6   4   4    2.72    0.39
   6   4  -4    2.37    0.39
   6  -4  -4    2.38    0.42
  -6  -4   4    3.43    0.27
   6   4  -4    2.10    0.28
  -4  -4   4  294.20    0.84
   4  -4  -4  272.27    0.84
   4   4  -4  286.62    1.78
  -2  -4   4  327.35    0.92
   2  -4  -4  318.56    0.94
   0  -4  -4  208.26    0.82
   0  -4  -4  204.48    1.17
   0   4   4  204.01    0.78
   0  -4   4  220.42    0.77
  -2  -4  -4   32.84    0.47
   2   4   4   34.22    0.51
   2  -4   4   33.90    0.41
  -2  -4  -4   30.00    0.46
   2   4   4   31.92    0.44
   4   4   4   45.79    0.47
  -4  -4  -4   43.41    0.51
  -4  -4  -4   44.72    0.48
   4  -4   4   46.42    0.42
  -4   4  -4   44.38    0.37
   4   4   4   46.70    0.51
  -6  -4  -4  223.86    0.80
  -6   4  -4  237.86    0.74
   6   4   4  241.75    0.83
   6  -4   4  242.93    0.77
  -8  -4  -4  152.64    0.64
   8   4   4  159.40    0.66
  -8   4  -4  154.92    0.62
   8  -4   4  160.30    0.63
   8   4   4  160.16    0.68
  10   4   4    1.14    0.34
 -10  -4  -4    0.18    0.28
  10   4   4    0.22    0.30
  10  -4   4    0.37    0.29
 -10   4  -4    0.26    0.30
  12  -4   4   18.50    0.35
  12   4   4   19.70    0.38
  12   4   4   18.61    0.41
 -12   4  -4   19.97    0.35
 -12  -4  -4   18.11    0.36
  14   4   4    0.48    0.37
  14  -4   4    1.42    0.31
  14   4   4    1.82    0.33
 -14  -4  -4    1.00    0.32
 -14   4  -4    1.78    0.30
  15   5  -4    0.94    0.34
 -15   5   4    1.64    0.42
 -15  -5   4    0.59    0.32
  15   5  -4    0.78    0.46
  15  -5  -4    0.86    0.41
  13   5  -4    0.61    0.30
  13  -5  -4    1.69    0.38
 -13   5   4    0.89    0.37
 -13  -5   4    1.14    0.30
  13   5  -4    0.77    0.42
  11   5  -4   60.88    0.54
  11   5  -4   60.36    0.43
 -11   5   4   59.57    0.58
 -11  -5   4   58.19    0.42
  11  -5  -4   55.55    0.56
   9   5  -4  272.77    1.06
   9  -5  -4  256.01    1.07
  -9  -5   4  262.10    0.76
   9   5  -4  274.52    0.77
  -9   5   4  282.46    1.10
   7   5  -4   68.56    0.67
  -7  -5   4   64.88    0.46
   7  -5  -4   62.73    0.67
   5   5  -4  135.19    1.06
   5  -5  -4  134.14    0.59
   5  -5  -4  132.08    0.98
  -5  -5   4  137.62    0.59
   3  -5  -4  227.08    1.32
   3  -5  -4  221.38    0.76
  -3  -5   4  232.61    0.75
   3  -5  -4  224.98    1.31
   1  -5  -4   49.62    0.66
  -1  -5   4   52.72    0.43
   1  -5  -4   52.35    0.68
  -1  -5   4   52.09    0.45
   1  -5  -4   50.30    0.45
   1  -5   4   62.11    0.88
   1  -5   4   65.98    0.47
  -1  -5  -4   65.86    0.51
  -1  -5  -4   63.17    0.61
   1   5   4   62.90    0.48
   3   5   4   45.93    0.49
   3   5   4   43.59    0.45
  -3  -5  -4   41.83    0.48
   3  -5   4   48.15    0.42
  -3  -5  -4   44.47    0.47
   5   5   4   56.19    0.48
  -5  -5  -4   54.19    0.49
   5   5   4   57.29    0.48
  -5   5  -4   53.90    0.44
   5  -5   4   58.88    0.46
  -5  -5  -4   53.69    0.51
  -7  -5  -4  295.73    0.86
  -7   5  -4  300.86    0.82
   7   5   4  310.98    0.92
   7  -5   4  317.60    0.86
  -9  -5  -4   67.79    0.47
  -9   5  -4   67.90    0.47
   9  -5   4   71.39    0.48
   9   5   4   68.97    0.52
   9   5   4   72.32    0.49
 -11  -5  -4   18.13    0.34
  11   5   4   19.51    0.37
 -11   5  -4   18.57    0.34
  11  -5   4   18.46    0.35
  11   5   4   20.47    0.39
 -13  -5  -4   19.78    0.38
  13   5   4   20.55    0.39
 -13   5  -4   19.10    0.37
  13   5   4   20.28    0.45
  13  -5   4   18.52    0.40
  14   6  -4    0.33    0.34
  14   6  -4    0.43    0.45
 -14   6   4    0.48    0.41
 -14  -6   4    1.03    0.34
  14  -6  -4    0.64    0.42
 -12  -6   4   17.96    0.36
 -12   6   4   18.08    0.44
  12  -6  -4   16.20    0.44
  12   6  -4   17.86    0.36
  12   6  -4   19.34    0.48
  10   6  -4   69.08    0.41
  10  -6  -4   62.69    0.62
 -10   6   4   68.77    0.63
  10   6  -4   65.73    0.64
 -10  -6   4   66.42    0.45
  -8  -6   4   82.66    0.48
   8  -6  -4   80.66    0.70
   8  -6  -4   81.22    0.50
   8   6  -4   83.62    0.72
  -6  -6   4   15.42    0.34
   6  -6  -4   14.47    0.48
   6  -6  -4   13.39    0.33
   6   6  -4   14.29    0.51
   4  -6  -4   76.49    0.52
   4  -6  -4   78.16    0.76
   4  -6  -4   76.55    0.75
  -4  -6   4   78.50    0.49
   2  -6  -4  214.41    1.12
   2  -6  -4  220.39    1.15
  -2  -6   4  222.18    0.73
  -2  -6   4  217.46    0.72
   2  -6  -4  217.10    0.76
   0  -6   4   92.03    1.38
   0  -6  -4   98.51    0.74
   0  -6   4   96.25    0.53
   0  -6  -4   94.31    0.56
   0  -6  -4   88.54    0.68
   0  -6   4   98.03    0.54
  -2  -6  -4   19.40    0.38
   2  -6   4   19.03    0.51
   2   6   4   18.39    0.35
   2  -6   4   19.59    0.36
  -2  -6  -4   18.05    0.45
   4   6   4   18.70    0.38
   4  -6   4   18.54    0.36
   4   6   4   17.97    0.36
  -4  -6  -4   16.86    0.37
  -4  -6  -4   17.65    0.39
  -6  -6  -4  125.72    0.63
   6  -6   4  137.78    0.60
   6   6   4  133.81    0.64
   6   6   4  138.11    0.66
  -8   6  -4   49.84    0.43
  -8  -6  -4   47.72    0.45
   8   6   4   48.79    0.46
   8  -6   4   50.60    0.44
  10  -6   4    1.59    0.32
  10   6   4    1.44    0.32
 -10  -6  -4    1.29    0.35
 -10   6  -4    1.07    0.31
  10   6   4    0.91    0.34
  12  -6   4    0.57    0.36
 -12   6  -4    0.42    0.31
 -12  -6  -4    0.25    0.34
  12   6   4    0.80    0.35
  12   6   4    0.39    0.37
 -13  -7   4    0.77    0.36
  13  -7  -4    0.27    0.47
  13   7  -4    0.37    0.46
 -11  -7   4   43.42    0.45
  11   7  -4   43.64    0.60
  11  -7  -4   38.44    0.59
  -9  -7   4   78.68    0.50
   9  -7  -4   74.77    0.74
   9  -7  -4   74.47    0.50
   9   7  -4   78.38    0.74
  -7  -7   4   26.05    0.38
   7   7  -4   24.89    0.58
   7  -7  -4   27.66    0.56
   7  -7  -4   26.75    0.40
   7  -7  -4   25.51    0.54
   5  -7  -4    6.39    0.40
   5  -7  -4    5.93    0.31
  -5  -7   4    6.41    0.33
   5  -7  -4    5.76    0.42
  -3  -7   4   99.27    0.53
   3  -7  -4   94.26    0.77
   3  -7  -4   99.42    0.81
  -3  -7   4  100.34    0.54
   3  -7  -4   95.80    0.54
   1  -7  -4  106.77    0.78
  -1  -7   4  105.61    0.54
   1  -7  -4  101.27    0.74
   1  -7  -4  103.92    0.57
  -1  -7   4  105.81    0.55
  -1  -7  -4   31.34    0.48
   1  -7   4   32.25    0.78
   1  -7   4   33.30    0.42
  -1  -7  -4   32.78    0.51
   1  -7   4   33.82    0.39
  -1  -7  -4   31.99    0.41
  -3  -7  -4    0.37    0.35
   3   7   4    1.11    0.34
   3  -7   4    0.45    0.29
  -3  -7  -4    0.20    0.32
   3  -7   4    0.62    0.40
  -5  -7  -4   33.99    0.42
   5  -7   4   33.33    0.51
   5  -7   4   35.55    0.40
   5   7   4   34.58    0.40
  -5  -7  -4   36.08    0.44
   7  -7   4   64.76    0.49
  -7  -7  -4   61.44    0.49
   7   7   4   62.79    0.52
   7   7   4   68.34    0.55
   9   7   4   22.88    0.41
  -9  -7  -4   21.54    0.40
   9   7   4   21.98    0.41
   9  -7   4   20.99    0.39
  11   7   4    0.58    0.38
 -11   7  -4    0.56    0.34
 -11  -7  -4    0.19    0.35
  11  -7   4    0.38    0.36
  10  -8  -4   28.92    0.63
  10  -8  -4   30.46    0.44
 -10  -8   4   35.12    0.42
  10  -8  -4   34.86    0.68
  10   8  -4   32.42    0.66
  -8  -8   4   15.80    0.36
   8  -8  -4   15.45    0.56
   8  -8  -4   14.02    0.54
   8  -8  -4   14.05    0.35
  -6  -8   4    2.45    0.32
   6  -8  -4    1.77    0.31
   6  -8  -4    2.16    0.41
   6  -8  -4    2.22    0.44
  -4  -8   4    2.78    0.29
  -4  -8   4    3.42    0.31
   4  -8  -4    2.71    0.43
   4  -8  -4    1.91    0.32
   4  -8  -4    2.40    0.43
  -2  -8   4   76.52    0.49
  -2  -8   4   71.40    0.48
   2  -8  -4   72.63    0.69
   2  -8  -4   74.02    0.71
   2  -8  -4   73.30    0.53
   0  -8  -4  116.61    0.66
   0  -8  -4  120.51    0.84
   0  -8   4  119.33    0.57
   0  -8  -4  118.02    0.79
   0  -8   4  122.76    0.56
   2  -8   4    1.99    0.55
  -2  -8  -4    2.05    0.37
  -2  -8  -4    2.03    0.36
   2  -8   4    1.66    0.32
   2  -8   4    1.91    0.31
  -2  -8  -4    2.35    0.37
  -4  -8  -4   27.12    0.49
   4  -8   4   26.98    0.40
   4   8   4   27.39    0.41
  -4  -8  -4   25.80    0.42
   4  -8   4   26.14    0.58
   6  -8   4   12.37    0.35
   6  -8   4   12.31    0.46
   6   8   4   12.81    0.39
  -6  -8  -4   13.09    0.38
  -8  -8  -4   17.78    0.40
   8  -8   4   14.89    0.41
   8  -8   4   15.17    0.43
   8   8   4   17.16    0.44
   7  -9  -4    0.91    0.54
   7  -9  -4    1.16    0.55
   7  -9  -4    0.65    0.38
  -7  -9   4    1.12    0.37
  -5  -9   4    0.57    0.34
   5  -9  -4    1.23    0.47
  -5  -9   4    1.23    0.34
   5  -9  -4    1.03    0.34
   5  -9  -4    0.95    0.47
   3  -9  -4    7.15    0.49
  -3  -9   4    6.37    0.35
   3  -9  -4    6.25    0.48
  -3  -9   4    7.29    0.36
   3  -9  -4    6.43    0.36
   1  -9  -4   74.51    0.58
  -1  -9   4   78.83    0.54
  -1  -9   4   86.51    0.56
   1  -9  -4   76.21    0.76
   1  -9  -4   81.71    0.74
  -1  -9  -4   32.39    0.50
  -1  -9  -4   33.18    0.55
   1  -9   4   32.98    0.43
   1  -9   4   35.50    0.41
  -1  -9  -4   33.94    0.56
   3  -9   4    6.08    0.64
  -3  -9  -4    6.45    0.41
   3  -9   4    6.36    0.36
  -3  -9  -4    6.72    0.42
  -3  -9  -4    6.13    0.43
   3  -9   4    7.45    0.36
   5  -9   4    8.85    0.41
   5  -9   4   10.35    0.39
   5  -9   4    8.59    0.56
  -5  -9  -4   10.63    0.44
  -7  -9  -4    4.95    0.40
   7  -9   4    3.56    0.52
   7   9   4    4.13    0.45
   7  -9   4    4.26    0.40
 -17  -1   5   10.84    0.38
  17   1  -5   10.64    0.37
  17  -1  -5    9.69    0.37
 -17   1   5   10.79    0.37
  15  -1  -5    1.48    0.33
 -15  -1   5    1.69    0.31
 -15   1   5    1.83    0.31
  15   1  -5    2.00    0.29
 -13   1   5   19.61    0.36
  13   1  -5   19.03    0.35
 -13  -1   5   18.58    0.34
  13  -1  -5   16.99    0.37
  11   1  -5    0.01    0.30
 -11   1   5    0.04    0.29
  11  -1  -5    0.46    0.30
 -11  -1   5    0.55    0.31
   9   1  -5    5.68    0.33
  -9  -1   5    5.67    0.34
  -9   1   5    5.97    0.39
   9  -1  -5    5.99    0.35
  -7   1   5   14.05    0.38
   7  -1  -5   13.59    0.43
   7   1  -5   12.93    0.38
  -7  -1   5   13.74    0.39
   5   1  -5    1.21    0.30
  -5  -1   5    1.36    0.32
  -5   1   5    0.91    0.44
   5  -1  -5    1.05    0.42
  -3  -1   5   20.61    0.45
  -3   1   5   20.23    0.62
   3  -1  -5   19.29    0.41
  -1  -1   5    8.27    0.50
  -1   1   5    7.84    0.41
   1   1  -5    8.46    0.56
  -1   1   5    8.65    0.57
   1  -1  -5    8.33    0.41
   1   1   5    1.36    0.44
  -1   1  -5    1.77    0.56
  -1   1  -5    1.29    0.35
   1  -1   5    1.49    0.34
  -1  -1  -5    1.93    0.43
  -1  -1  -5    0.94    0.42
   1   1   5    1.61    0.39
   1  -1   5    1.41    0.41
   3  -1   5   27.29    0.42
  -3  -1  -5   25.46    0.41
  -3  -1  -5   27.37    0.50
   3  -1   5   25.07    0.56
  -3   1  -5   26.35    0.41
   3   1   5   26.49    0.47
   5   1   5   14.22    0.42
   5  -1   5   14.15    0.44
   5   1   5   15.22    0.37
  -5  -1  -5   14.57    0.36
  -5   1  -5   14.78    0.35
   5  -1   5   14.57    0.38
   7   1   5   10.76    0.28
   7  -1   5   10.29    0.36
   7   1   5   11.34    0.35
   7  -1   5   11.87    0.33
  -7   1  -5   10.87    0.24
  -7  -1  -5   10.92    0.32
   9   1   5   37.69    0.44
   9  -1   5   39.43    0.39
  -9  -1  -5   37.09    0.38
   9   1   5   38.14    0.41
  -9   1  -5   37.20    0.37
  11   1   5    8.24    0.36
  11  -1   5    7.68    0.36
  11  -1   5    8.57    0.33
  11   1   5    7.38    0.32
 -11   1  -5    8.21    0.30
 -11  -1  -5    7.59    0.31
  13   1   5   17.32    0.38
  13  -1   5   16.70    0.39
  13  -1   5   16.96    0.35
  13   1   5   17.72    0.37
 -13   1  -5   16.51    0.33
 -13  -1  -5   16.80    0.35
  15   1   5    2.92    0.36
  15  -1   5    3.32    0.38
  15   1   5    3.19    0.34
  15  -1   5    2.56    0.32
 -15   1  -5    3.44    0.30
 -15  -1  -5    2.56    0.31
  16   2  -5   11.68    0.35
 -16  -2   5   12.76    0.36
  16  -2  -5   10.87    0.37
 -16   2   5   13.22    0.37
  14   2  -5    1.47    0.29
 -14  -2   5    2.56    0.31
  14  -2  -5    1.48    0.37
 -14   2   5    1.91    0.29
  12  -2  -5   13.54    0.36
 -12  -2   5   14.76    0.35
  12   2  -5   16.14    0.34
 -12   2   5   14.56    0.37
 -10  -2   5    0.97    0.31
  10  -2  -5    1.22    0.38
  10   2  -5    1.21    0.30
 -10   2   5    0.98    0.35
   8   2  -5    0.76    0.31
   8  -2  -5    0.40    0.29
  -8  -2   5    0.56    0.31
  -8   2   5    0.04    0.32
  -6   2   5   45.72    0.60
  -6  -2   5   44.70    0.47
   6   2  -5   45.17    0.45
   6  -2  -5   42.88    0.61
  -4  -2   5    3.12    0.35
  -4   2   5    2.91    0.61
   2  -2  -5   94.71    0.60
   2   2  -5   92.62    1.20
   0  -2  -5   53.34    0.54
   0   2   5   49.22    0.45
   0  -2   5   52.76    0.50
   0   2   5   49.98    0.79
   0  -2  -5   49.97    0.77
   0  -2   5   50.37    0.82
  -2  -2  -5   14.35    0.44
   2  -2   5   13.81    0.55
  -2   2  -5   13.60    0.38
   2   2   5   13.25    0.40
   2   2   5   13.60    0.43
   2  -2   5   14.38    0.38
  -2  -2  -5   14.08    0.45
  -4  -2  -5    7.18    0.28
  -4   2  -5    6.93    0.31
   4  -2   5    7.21    0.45
   4  -2   5    7.21    0.31
  -4  -2  -5    7.14    0.32
   4   2   5    7.23    0.37
   6   2   5    5.40    0.26
  -6   2  -5    4.76    0.29
   6  -2   5    5.19    0.31
  -6  -2  -5    5.50    0.32
   8  -2   5    9.50    0.31
   8   2   5    8.51    0.34
  -8   2  -5    8.74    0.29
   8   2   5    8.53    0.35
  -8  -2  -5    8.41    0.30
  10   2   5   17.93    0.36
  10   2   5   18.11    0.35
  10  -2   5   17.68    0.27
 -10   2  -5   17.19    0.32
 -10  -2  -5   17.95    0.34
  12   2   5    4.52    0.32
  12  -2   5    4.58    0.23
 -12   2  -5    4.25    0.30
  12   2   5    4.39    0.32
 -12  -2  -5    4.77    0.29
  14   2   5    7.66    0.38
  14  -2   5    8.30    0.37
  14   2   5    8.31    0.34
 -14   2  -5    7.91    0.32
 -14  -2  -5    7.95    0.34
  16   2   5    1.57    0.37
  16   2   5    1.83    0.39
 -16  -2  -5    1.13    0.36
  16  -2   5    1.04    0.35
 -16   2  -5    0.87    0.33
  16  -2   5    1.14    0.39
 -17  -3   5    9.74    0.38
  17  -3  -5    8.27    0.40
  17   3  -5    8.83    0.35
 -17   3   5    9.69    0.42
  15  -3  -5    0.84    0.32
 -15  -3   5    0.44    0.33
 -15   3   5    1.01    0.32
  15   3  -5    0.77    0.33
  13  -3  -5    6.32    0.34
 -13  -3   5    7.30    0.33
  13   3  -5    6.99    0.30
 -13   3   5    6.64    0.36
  11  -3  -5    4.13    0.33
 -11  -3   5    3.61    0.32
  11   3  -5    3.46    0.30
 -11   3   5    4.03    0.35
   9   3  -5    2.55    0.31
  -9   3   5    2.05    0.35
   9  -3  -5    1.80    0.33
  -9  -3   5    2.09    0.31
  -7  -3   5   16.99    0.35
   7   3  -5   17.65    0.34
  -7   3   5   17.58    0.45
   7  -3  -5   15.89    0.47
   5  -3  -5   80.28    1.16
  -5   3   5   85.76    1.16
  -5  -3   5   84.50    0.53
   3  -3  -5   54.84    0.41
  -3  -3   5   59.54    0.49
  -1   3   5  220.48    0.81
  -1  -3   5  248.69    0.84
   1  -3  -5  233.04    0.84
  -1  -3  -5    2.65    0.40
   1  -3   5    2.85    0.56
   1   3   5    5.49    0.43
   1  -3   5    2.89    0.23
  -1  -3  -5    3.12    0.36
   1   3   5    3.37    0.34
  -3  -3  -5   25.44    0.41
  -3  -3  -5   27.50    0.37
  -3   3  -5   26.14    0.37
   3   3   5   26.06    0.43
   3  -3   5   28.85    0.38
   3   3   5   27.08    0.44
  -5  -3  -5    0.73    0.37
  -5  -3  -5    0.66    0.34
  -5   3  -5    0.47    0.20
   5  -3   5    0.64    0.29
   5   3   5    0.80    0.33
   5   3   5    0.75    0.34
   7   3   5    2.17    0.24
   7  -3   5    1.68    0.29
  -7   3  -5    1.99    0.27
  -7  -3  -5    1.26    0.31
  -9  -3  -5   15.25    0.34
   9   3   5   15.78    0.35
   9  -3   5   16.55    0.33
  -9   3  -5   15.99    0.32
   9   3   5   16.53    0.37
  11   3   5    3.48    0.33
  11   3   5    3.17    0.32
  11  -3   5    3.10    0.31
 -11   3  -5    3.26    0.30
 -11  -3  -5    2.85    0.31
  13   3   5    7.22    0.34
  13   3   5    8.03    0.35
  13  -3   5    7.08    0.35
 -13   3  -5    7.78    0.32
 -13  -3  -5    7.85    0.34
  15   3   5    4.93    0.40
  15   3   5    5.27    0.38
  15  -3   5    5.10    0.34
 -15   3  -5    5.18    0.33
 -15  -3  -5    5.74    0.36
  16   4  -5    8.75    0.43
  16  -4  -5    7.59    0.45
 -16  -4   5    8.79    0.38
  16   4  -5    7.92    0.38
 -16   4   5    8.86    0.39
  14   4  -5    0.19    0.29
  14   4  -5    0.02    0.35
 -14  -4   5    0.36    0.32
 -14   4   5    0.25    0.38
  14  -4  -5    0.30    0.33
  12  -4  -5    7.68    0.39
  12   4  -5    7.88    0.36
 -12   4   5    8.33    0.38
 -12  -4   5    7.73    0.30
  12   4  -5    7.99    0.32
  10   4  -5    7.65    0.37
 -10  -4   5    7.44    0.32
 -10   4   5    7.75    0.37
  10   4  -5    7.47    0.31
  10  -4  -5    7.61    0.40
  -8  -4   5    9.53    0.33
  -8   4   5   10.81    0.40
   8   4  -5   10.06    0.45
   8  -4  -5    9.55    0.43
   8   4  -5   10.69    0.32
   6   4  -5   16.60    0.50
  -6  -4   5   16.07    0.27
   6  -4  -5   15.18    0.61
   4  -4  -5    2.69    0.29
  -4  -4   5    3.20    0.30
  -2  -4   5   88.51    0.52
  -2  -4   5   89.75    0.53
   2  -4  -5   84.37    0.48
   0   4   5   23.06    0.40
   0  -4  -5   22.84    0.58
   0  -4   5   24.10    0.31
   0  -4  -5   25.96    0.42
  -2  -4  -5    2.26    0.33
   2   4   5    2.47    0.37
   2  -4   5    2.84    0.28
   2   4   5    2.69    0.30
  -2  -4  -5    2.28    0.35
  -4  -4  -5    0.33    0.30
  -4   4  -5    0.05    0.27
   4   4   5    0.36    0.31
   4  -4   5   -0.08    0.28
   4   4   5    0.33    0.23
  -4  -4  -5   -0.31    0.34
   6   4   5    2.62    0.36
  -6   4  -5    1.12    0.29
  -6  -4  -5    2.45    0.31
   6  -4   5    1.43    0.30
   6   4   5    2.11    0.33
  -8  -4  -5   18.31    0.36
  -8   4  -5   19.33    0.33
   8   4   5   19.70    0.40
   8  -4   5   20.12    0.35
  10   4   5   16.85    0.37
  10   4   5   17.70    0.35
 -10  -4  -5   16.85    0.34
 -10   4  -5   17.22    0.34
  10  -4   5   17.59    0.34
  12   4   5    0.92    0.33
 -12  -4  -5    0.58    0.30
  12  -4   5    0.63    0.31
  12   4   5    0.88    0.32
 -12   4  -5    0.47    0.33
  14   4   5   15.66    0.43
 -14  -4  -5   14.78    0.37
  14   4   5   15.11    0.38
 -14   4  -5   14.46    0.36
  14  -4   5   13.17    0.36
  15  -5  -5    5.70    0.44
  15   5  -5    6.88    0.43
 -15   5   5    6.78    0.44
 -15  -5   5    6.58    0.34
  15   5  -5    6.62    0.37
  13  -5  -5    0.74    0.37
  13   5  -5    0.31    0.36
 -13   5   5    0.35    0.36
 -13  -5   5    0.64    0.29
  13   5  -5    0.58    0.31
  11  -5  -5    9.73    0.41
  11   5  -5   10.58    0.46
 -11   5   5   10.42    0.41
  11   5  -5   10.45    0.33
 -11  -5   5   10.00    0.32
   9   5  -5   48.65    0.57
  -9  -5   5   48.71    0.42
  -9   5   5   51.49    0.60
   9  -5  -5   46.95    0.64
  -7  -5   5   16.96    0.32
   7  -5  -5   15.68    0.53
   7  -5  -5   16.71    0.34
   7   5  -5   17.15    0.52
   5  -5  -5   15.84    0.77
   5  -5  -5   14.84    0.78
   5  -5  -5   16.10    0.33
   5   5  -5   13.50    0.77
  -5  -5   5   14.71    0.33
   3  -5  -5    9.78    0.32
   3  -5  -5   10.57    0.86
  -3  -5   5    9.94    0.25
   3  -5  -5    9.89    0.83
  -1  -5   5   12.66    0.31
   1  -5  -5   11.73    0.55
  -1  -5   5   12.17    0.30
   1  -5  -5   11.43    0.34
   1  -5  -5   11.34    0.55
  -1  -5  -5   56.19    0.64
   1  -5   5   60.77    0.45
   1  -5   5   58.06    1.36
   1   5   5   54.98    0.41
   1  -5   5   56.78    1.42
  -1  -5  -5   59.80    0.49
  -3  -5  -5    4.17    0.34
  -3  -5  -5    3.85    0.40
   3  -5   5    3.51    0.22
   3   5   5    3.56    0.33
   3   5   5    4.61    0.32
  -5  -5  -5   29.14    0.42
  -5  -5  -5   27.78    0.41
  -5   5  -5   28.75    0.35
   5  -5   5   30.72    0.37
   5   5   5   30.13    0.41
   5   5   5   30.34    0.42
   7  -5   5   28.18    0.39
  -7  -5  -5   26.23    0.39
  -7   5  -5   27.02    0.38
   7   5   5   28.20    0.40
   7   5   5   27.51    0.42
  -9   5  -5    6.72    0.30
  -9  -5  -5    7.27    0.32
   9   5   5    6.83    0.36
   9  -5   5    7.52    0.34
 -11  -5  -5    0.62    0.31
  11  -5   5    0.32    0.32
 -11   5  -5    0.24    0.28
  11   5   5    0.51    0.33
  11   5   5    0.35    0.32
 -13  -5  -5    1.56    0.33
  13  -5   5    1.53    0.34
 -13   5  -5    1.74    0.33
  13   5   5    2.04    0.35
  13   5   5    1.96    0.38
 -14   6   5    3.01    0.44
  14   6  -5    3.29    0.34
  14   6  -5    3.00    0.46
 -14  -6   5    3.04    0.35
  14  -6  -5    2.76    0.47
  12   6  -5    1.04    0.40
 -12   6   5    0.73    0.40
 -12  -6   5    0.65    0.32
  12  -6  -5    0.78    0.43
  10  -6  -5   26.89    0.58
  10   6  -5   29.63    0.55
 -10  -6   5   27.82    0.37
  -8  -6   5   59.14    0.45
   8  -6  -5   57.07    0.44
   8  -6  -5   55.26    0.73
   8   6  -5   59.00    0.72
   6  -6  -5    0.67    0.29
   6  -6  -5    0.32    0.51
  -6  -6   5    0.37    0.28
   6  -6  -5    0.54    0.49
  -4  -6   5   17.30    0.34
   4  -6  -5   15.88    0.67
   4  -6  -5   15.46    0.68
   4  -6  -5   16.16    0.34
  -2  -6   5    9.32    0.32
   2  -6  -5    9.54    0.51
   2  -6  -5    8.60    0.51
  -2  -6   5    8.98    0.33
   2  -6  -5    8.59    0.32
   0  -6  -5   52.04    0.65
   0  -6   5   49.21    0.41
   0  -6  -5   45.94    0.59
   0  -6   5   50.50    0.42
   0  -6  -5   49.50    0.46
  -2  -6  -5   44.18    0.46
   2  -6   5   42.72    0.80
  -2  -6  -5   42.36    0.53
   2  -6   5   45.18    0.42
   2   6   5   43.52    0.44
   4   6   5   16.23    0.42
  -4  -6  -5   14.98    0.37
  -4  -6  -5   14.53    0.36
   4   6   5   15.49    0.35
   4  -6   5   16.26    0.34
  -6  -6  -5   65.41    0.54
   6   6   5   70.44    0.52
   6  -6   5   72.29    0.48
   6   6   5   68.33    0.51
  -8  -6  -5    6.74    0.33
   8   6   5    6.97    0.34
  -8   6  -5    7.54    0.28
   8   6   5    8.10    0.34
   8  -6   5    7.83    0.32
 -10   6  -5    1.01    0.31
 -10  -6  -5    1.30    0.32
  10   6   5    1.16    0.34
  10  -6   5    1.61    0.31
  12   6   5    0.08    0.36
 -12  -6  -5    0.19    0.35
  12  -6   5    0.13    0.32
 -12   6  -5    0.03    0.31
  12   6   5    0.15    0.40
  13  -7  -5    6.12    0.53
 -13  -7   5    6.62    0.39
  13   7  -5    6.98    0.52
 -11  -7   5   11.62    0.37
  11  -7  -5   11.51    0.34
  11  -7  -5   10.74    0.54
  11   7  -5   11.85    0.52
  -9  -7   5   68.90    0.47
   9  -7  -5   72.93    0.86
   9  -7  -5   64.84    0.46
   9  -7  -5   62.04    0.79
   9   7  -5   66.90    0.79
  -7  -7   5    9.45    0.33
   7  -7  -5    9.44    0.57
   7  -7  -5    8.44    0.57
   7  -7  -5    8.86    0.31
   5  -7  -5    6.88    0.55
   5  -7  -5    6.54    0.32
   5  -7  -5    6.86    0.56
  -5  -7   5    6.94    0.31
  -3  -7   5   13.45    0.35
   3  -7  -5   12.95    0.56
   3  -7  -5   13.00    0.35
  -3  -7   5   13.58    0.33
   3  -7  -5   13.19    0.58
  -1  -7   5   15.75    0.34
   1  -7  -5   15.85    0.50
  -1  -7   5   16.09    0.33
   1  -7  -5   14.60    0.49
   1  -7  -5   15.64    0.34
  -1  -7  -5   33.33    0.41
   1  -7   5   36.25    0.40
  -1  -7  -5   34.81    0.58
   1  -7   5   34.98    0.40
  -1  -7  -5   32.24    0.52
  -3  -7  -5   11.62    0.43
   3   7   5   11.64    0.34
   3  -7   5   13.19    0.35
  -3  -7  -5   11.25    0.33
   3  -7   5   11.45    0.53
  -5  -7  -5   30.08    0.43
  -5  -7  -5   30.91    0.42
   5   7   5   33.44    0.49
   5  -7   5   30.72    0.54
   5  -7   5   32.91    0.43
   5   7   5   30.46    0.42
  -7  -7  -5   49.84    0.47
   7   7   5   55.01    0.50
   7  -7   5   52.72    0.45
   7   7   5   52.12    0.49
  -9  -7  -5    0.12    0.32
   9   7   5    0.42    0.35
   9  -7   5    0.13    0.31
   9   7   5    0.26    0.34
  11  -7   5    0.28    0.34
 -11  -7  -5    0.13    0.36
 -11   7  -5    0.54    0.35
  11   7   5   -0.05    0.39
  10  -8  -5   53.50    0.93
  10  -8  -5   48.30    0.49
  10   8  -5   49.37    0.91
 -10  -8   5   58.21    0.50
  10  -8  -5   47.97    0.84
   8  -8  -5   29.06    0.82
  -8  -8   5   29.44    0.41
   8  -8  -5   26.37    0.81
   8  -8  -5   26.60    0.40
   6  -8  -5    2.38    0.58
   6  -8  -5    2.09    0.35
   6  -8  -5    2.16    0.59
  -6  -8   5    2.91    0.33
  -4  -8   5   10.26    0.34
  -4  -8   5   10.38    0.31
   4  -8  -5    9.91    0.35
   4  -8  -5    9.41    0.58
   4  -8  -5    9.14    0.57
  -2  -8   5    4.66    0.31
  -2  -8   5    5.60    0.32
   2  -8  -5    4.46    0.47
   2  -8  -5    5.00    0.34
   2  -8  -5    4.65    0.47
   0  -8  -5   18.58    0.39
   0  -8   5   18.95    0.35
   0  -8  -5   17.94    0.54
   0  -8   5   18.18    0.35
   0  -8  -5   17.05    0.48
  -2  -8  -5   36.46    0.56
  -2  -8  -5   34.65    0.52
   2  -8   5   36.34    0.39
   2  -8   5   36.43    0.39
  -2  -8  -5   33.99    0.44
   4  -8   5    0.24    0.50
  -4  -8  -5    0.60    0.38
  -4  -8  -5    0.07    0.38
   4  -8   5    0.00    0.33
   4   8   5    0.46    0.35
  -6  -8  -5   53.12    0.51
   6   8   5   54.04    0.50
   6  -8   5   55.25    0.47
   6  -8   5   48.85    0.66
   8   8   5   24.62    0.49
  -8  -8  -5   23.26    0.44
   8   8   5   22.14    0.44
   8  -8   5   20.28    0.42
  -7  -9   5   16.11    0.39
  -7  -9   5   18.08    0.43
   7  -9  -5   15.55    0.41
   5  -9  -5    0.27    0.75
  -5  -9   5   -0.04    0.31
   5  -9  -5    0.10    0.72
   5  -9  -5    0.37    0.35
  -5  -9   5    0.31    0.31
   3  -9  -5   12.92    0.63
  -3  -9   5   12.32    0.37
  -3  -9   5   13.06    0.35
   3  -9  -5   12.01    0.64
   3  -9  -5   11.82    0.42
   1  -9  -5   29.11    0.48
  -1  -9   5   33.66    0.44
  -1  -9   5   29.62    0.42
   1  -9  -5   30.61    0.61
   1  -9  -5   29.41    0.64
  -1  -9  -5   24.00    0.44
  -1  -9  -5   24.69    0.59
  -1  -9  -5   25.01    0.56
   1  -9   5   24.66    0.42
   1  -9   5   28.08    0.42
   3  -9   5    0.67    0.35
  -3  -9  -5    0.12    0.36
  -3  -9  -5    0.13    0.43
  -3  -9  -5    0.58    0.46
   3  -9   5    0.61    0.35
   5  -9   5   13.04    0.69
  -5  -9  -5   14.18    0.43
   5  -9   5   13.03    0.39
 -16   0   6   35.79    0.43
  16   0  -6   31.35    0.42
 -14   0   6   21.02    0.37
  14   0  -6   20.00    0.38
 -12   0   6   55.72    0.49
  12   0  -6   54.74    0.48
  10   0  -6   19.52    0.37
 -10   0   6   21.05    0.38
   8   0  -6  399.06    1.10
  -8   0   6  405.92    1.12
  -4   0   6   12.84    0.41
  -2   0   6  193.06    0.97
   0   0  -6   90.48    0.68
   0   0   6   90.12    0.67
   0   0   6   98.28    0.73
  -2   0  -6  183.52    0.81
   2   0   6  184.62    0.86
   4   0   6  229.44    0.89
  -4   0  -6  233.74    0.84
   4   0   6  249.07    0.86
   6   0   6   24.88    0.45
   6   0   6   24.11    0.32
  -6   0  -6   23.79    0.36
   8   0   6  137.98    0.64
   8   0   6  145.57    0.62
  -8   0  -6  138.77    0.59
  10   0   6  151.33    0.65
  10   0   6  159.22    0.63
 -10   0  -6  153.04    0.60
 -12   0  -6    0.42    0.27
  12   0   6    0.92    0.34
  12   0   6    0.02    0.29
  14   0   6    3.53    0.38
  14   0   6    3.01    0.24
 -14   0  -6    2.96    0.32
  16   0   6    2.85    0.38
 -16   0  -6    1.96    0.32
  16   0   6    2.27    0.34
 -17  -1   6   51.40    0.48
  17   1  -6   43.28    0.49
 -17   1   6   51.91    0.49
  17  -1  -6   41.73    0.50
 -15   1   6   56.52    0.52
  15   1  -6   52.77    0.46
 -15  -1   6   56.41    0.47
  15  -1  -6   53.67    0.47
 -13   1   6   23.59    0.38
  13   1  -6   23.36    0.36
  13  -1  -6   23.09    0.43
 -13  -1   6   23.22    0.37
 -11   1   6    7.81    0.36
  11   1  -6    7.35    0.33
 -11  -1   6    6.92    0.34
  11  -1  -6    7.60    0.33
   9  -1  -6   40.92    0.50
   9   1  -6   40.73    0.43
  -9   1   6   41.17    0.46
  -9  -1   6   40.22    0.45
  -7  -1   6  398.79    1.08
  -7   1   6  393.96    1.25
   7  -1  -6  386.96    1.23
   7   1  -6  392.57    1.06
  -5  -1   6  391.88    1.12
  -5   1   6  383.74    1.46
  -3   1   6    3.95    0.44
  -3   1   6    4.31    0.48
   3   1  -6    3.94    0.42
   3  -1  -6    4.02    0.31
  -3  -1   6    4.27    0.34
  -1   1   6  136.96    0.73
   1  -1  -6  144.64    0.75
  -1   1   6  146.99    0.99
  -1  -1   6  139.73    0.92
   1   1  -6  148.69    1.01
  -1   1  -6  295.89    0.97
  -1   1  -6  329.90    1.33
  -1  -1  -6  295.53    1.19
   1  -1   6  318.54    1.00
   1   1   6  322.53    1.21
  -1  -1  -6  320.73    1.06
   1  -1   6  295.44    1.19
   1   1   6  304.69    1.01
   3  -1   6  278.56    1.05
  -3   1  -6  275.38    0.89
  -3  -1  -6  303.47    1.01
  -3  -1  -6  270.78    0.96
   3   1   6  289.02    0.96
   3  -1   6  298.80    0.93
   5  -1   6   46.00    0.52
  -5  -1  -6   46.93    0.46
  -5   1  -6   47.55    0.45
   5   1   6   47.87    0.43
   5  -1   6   51.57    0.45
   7  -1   6   43.95    0.47
   7   1   6   45.97    0.45
   7  -1   6   46.31    0.41
  -7   1  -6   43.03    0.40
  -7  -1  -6   44.72    0.42
   7   1   6   44.91    0.46
   9  -1   6  112.52    0.60
   9  -1   6  116.48    0.56
  -9  -1  -6  112.73    0.50
   9   1   6  118.48    0.57
  -9   1  -6  116.21    0.54
   9   1   6  115.24    0.59
  11   1   6   22.06    0.38
  11  -1   6   23.13    0.36
  11   1   6   23.59    0.40
 -11   1  -6   22.28    0.34
  11  -1   6   21.25    0.41
 -11  -1  -6   21.83    0.37
  13   1   6    1.06    0.33
  13  -1   6    1.16    0.35
 -13  -1  -6    1.15    0.29
  13  -1   6    0.97    0.31
 -13   1  -6    0.78    0.29
  13   1   6    0.62    0.31
  15   1   6    0.79    0.38
  15   1   6    1.27    0.36
  15  -1   6    1.04    0.32
 -15   1  -6    0.61    0.32
  15  -1   6    1.14    0.35
 -15  -1  -6    1.21    0.31
 -16  -2   6   40.30    0.44
  16   2  -6   37.20    0.42
  16  -2  -6   35.62    0.45
 -16   2   6   41.28    0.46
 -14  -2   6   80.54    0.52
  14   2  -6   80.53    0.50
  14  -2  -6   78.40    0.60
 -14   2   6   80.18    0.56
  12  -2  -6   40.56    0.45
 -12  -2   6   42.42    0.42
  12   2  -6   43.00    0.42
 -12   2   6   44.31    0.48
 -10   2   6   32.06    0.43
  10  -2  -6   32.30    0.44
 -10  -2   6   32.12    0.40
  10   2  -6   32.44    0.39
  -8   2   6  240.14    1.03
  -8  -2   6  241.70    0.79
   8  -2  -6  226.47    0.99
   8   2  -6  231.13    0.77
  -6   2   6  267.96    1.35
  -6  -2   6  264.30    0.87
   6  -2  -6  252.76    1.30
  -4   2   6   93.21    1.40
  -4   2   6   89.39    1.38
  -4  -2   6   92.96    0.59
   4  -2  -6   87.03    0.54
  -2   2   6   31.34    1.24
  -2  -2   6   34.24    0.44
  -2   2   6   32.80    1.23
   2  -2  -6   31.62    0.37
   2   2  -6   35.62    0.77
   0   2   6  144.30    1.08
   0  -2   6  142.79    1.10
   0  -2   6  153.82    0.71
   0  -2  -6  145.47    1.10
   0   2   6  145.54    0.71
   0  -2  -6  151.93    0.69
  -2  -2  -6  166.28    0.76
  -2   2  -6  156.96    0.69
   2   2   6  160.96    0.87
   2  -2   6  149.84    0.91
   2  -2   6  170.26    0.72
  -2  -2  -6  155.70    0.87
   2   2   6  162.18    0.74
   4  -2   6  227.95    0.77
   4  -2   6  210.26    0.92
  -4  -2  -6  217.19    0.82
  -4   2  -6  212.86    0.74
   4   2   6  216.67    0.77
   4   2   6  222.46    0.87
  -4  -2  -6  216.23    0.87
  -6   2  -6    7.41    0.30
   6   2   6    8.41    0.36
  -6  -2  -6    8.63    0.35
   6  -2   6    7.13    0.40
   6  -2   6    7.57    0.32
   8   2   6   91.05    0.54
   8  -2   6   98.32    0.52
   8  -2   6   88.92    0.57
  -8   2  -6   93.71    0.49
   8   2   6   96.59    0.55
  -8  -2  -6   93.08    0.53
  10   2   6   81.75    0.53
 -10  -2  -6   80.15    0.50
  10  -2   6   79.93    0.48
  10  -2   6   77.19    0.53
 -10   2  -6   81.00    0.47
  10   2   6   82.77    0.52
  12   2   6   17.23    0.38
  12  -2   6   16.76    0.37
  12  -2   6   16.59    0.33
 -12   2  -6   16.94    0.33
 -12  -2  -6   17.14    0.33
  12   2   6   17.70    0.37
  14   2   6   -0.32    0.35
  14  -2   6    0.37    0.35
  14  -2   6   -0.25    0.33
 -14   2  -6    0.44    0.32
 -14  -2  -6    0.06    0.30
  14   2   6   -0.25    0.34
 -17   3   6   11.06    0.41
 -17  -3   6   10.38    0.39
  17  -3  -6    9.04    0.41
  17   3  -6    9.93    0.37
  15   3  -6   48.02    0.42
 -15  -3   6   51.83    0.45
  15  -3  -6   45.10    0.53
 -15   3   6   50.21    0.53
  13  -3  -6   60.15    0.52
 -13  -3   6   60.87    0.47
 -13   3   6   64.35    0.55
  13   3  -6   62.98    0.45
 -11   3   6    0.78    0.33
  11   3  -6    1.05    0.30
  11  -3  -6    1.39    0.36
 -11  -3   6    0.56    0.31
  -9  -3   6   68.46    0.42
  -9   3   6   70.75    0.64
   9  -3  -6   68.85    0.65
   9   3  -6   69.14    0.47
   7  -3  -6  177.43    1.20
  -7  -3   6  182.24    0.69
  -7   3   6  188.37    1.20
  -5  -3   6  237.85    0.75
   5  -3  -6  223.78    0.71
  -3  -3   6   75.43    0.52
   3  -3  -6   70.67    0.48
   1  -3  -6  118.03    0.61
  -1  -3   6  123.86    0.62
  -1   3   6  115.79    0.59
   1  -3   6  428.62    1.03
   1   3   6  393.55    1.02
  -1  -3  -6  408.99    1.53
  -1  -3  -6  425.63    1.08
   1   3   6  430.84    1.56
  -3  -3  -6  169.87    0.71
   3   3   6  168.06    0.84
   3  -3   6  159.93    0.94
  -3   3  -6  159.94    0.65
   3  -3   6  171.60    0.67
  -3  -3  -6  155.92    0.78
   3   3   6  163.64    0.70
  -5  -3  -6    1.70    0.25
   5  -3   6    1.67    0.35
  -5   3  -6    1.53    0.20
   5  -3   6    2.07    0.27
   5   3   6    1.94    0.34
   5   3   6    1.83    0.31
  -5  -3  -6    1.90    0.31
   7  -3   6   17.69    0.33
  -7   3  -6   16.37    0.32
   7   3   6   16.06    0.36
  -7  -3  -6   16.77    0.34
   9   3   6   25.55    0.38
   9  -3   6   24.39    0.35
  -9   3  -6   24.31    0.34
   9   3   6   25.49    0.38
  -9  -3  -6   24.21    0.36
  11   3   6   34.02    0.40
  11   3   6   36.01    0.41
  11  -3   6   32.82    0.39
 -11   3  -6   33.71    0.38
 -11  -3  -6   32.04    0.37
  13   3   6   12.80    0.37
  13   3   6   13.19    0.37
  13  -3   6   13.11    0.40
  13  -3   6   12.65    0.38
 -13   3  -6   13.48    0.34
 -13  -3  -6   13.42    0.35
  15   3   6    1.27    0.36
  15  -3   6    1.08    0.35
  15   3   6    1.14    0.37
 -15   3  -6    1.13    0.34
 -15  -3  -6    0.82    0.35
  15  -3   6    0.73    0.39
  16   4  -6   27.93    0.51
  16   4  -6   24.86    0.40
 -16  -4   6   28.24    0.43
  16  -4  -6   23.81    0.53
 -16   4   6   28.13    0.51
  14  -4  -6   93.25    0.69
  14   4  -6   99.11    0.55
 -14  -4   6  104.44    0.56
 -14   4   6  104.13    0.70
  12  -4  -6   13.72    0.43
 -12   4   6   14.71    0.41
 -12  -4   6   15.42    0.35
  12   4  -6   15.29    0.34
  10  -4  -6   28.81    0.54
 -10   4   6   30.73    0.49
  10   4  -6   28.63    0.38
 -10  -4   6   30.45    0.38
   8   4  -6   99.97    0.76
  -8  -4   6  102.04    0.53
  -8   4   6  106.66    0.95
   8  -4  -6   98.96    0.92
   6   4  -6  125.34    1.10
   6  -4  -6  117.71    0.55
  -6  -4   6  125.07    0.58
  -4  -4   6   99.78    0.52
   4  -4  -6   91.22    0.51
  -2  -4   6    8.86    0.30
   2  -4  -6    8.65    0.31
  -2  -4   6    9.50    0.29
   0  -4   6  221.86    0.74
   0  -4  -6  218.87    0.77
   0   4   6  203.88    0.73
   0  -4  -6  205.69    1.39
   0   4   6  237.63    1.49
  -2  -4  -6  357.38    1.27
  -2  -4  -6  368.22    0.97
   2  -4   6  354.25    1.71
   2  -4   6  384.98    0.93
   2   4   6  371.99    1.31
   2   4   6  355.30    0.91
  -4  -4  -6    9.63    0.34
  -4  -4  -6    9.77    0.36
   4  -4   6    9.10    0.45
  -4   4  -6   10.09    0.31
   4   4   6   10.46    0.40
   4  -4   6   11.14    0.32
   4   4   6    9.98    0.34
   6   4   6    8.71    0.33
  -6   4  -6    7.65    0.23
  -6  -4  -6    7.82    0.32
   6  -4   6    9.01    0.32
   6   4   6    8.41    0.35
  -8  -4  -6    0.99    0.27
   8  -4   6    0.87    0.28
  -8   4  -6    0.66    0.29
   8   4   6    1.28    0.33
  10  -4   6   32.78    0.40
  10   4   6   32.15    0.39
 -10   4  -6   31.57    0.36
 -10  -4  -6   30.74    0.38
  10   4   6   31.14    0.42
  12  -4   6   46.12    0.43
  12   4   6   50.16    0.47
 -12   4  -6   43.49    0.43
  12   4   6   46.14    0.47
 -12  -4  -6   46.94    0.47
 -14  -4  -6    1.51    0.38
  14   4   6    1.02    0.37
 -14   4  -6    0.98    0.35
  14  -4   6    0.76    0.32
  14   4   6    0.83    0.36
  15   5  -6   79.22    0.68
  15  -5  -6   67.64    0.70
  15   5  -6   76.69    0.54
 -15   5   6   80.81    0.74
 -15  -5   6   82.00    0.52
  13   5  -6   50.53    0.60
  13  -5  -6   45.42    0.61
 -13   5   6   51.15    0.60
  13   5  -6   49.08    0.44
 -13  -5   6   50.85    0.45
  11   5  -6   10.48    0.44
  11  -5  -6    9.86    0.49
 -11   5   6   10.47    0.43
 -11  -5   6   10.51    0.31
  11   5  -6   10.39    0.24
   9   5  -6   61.15    0.66
  -9   5   6   60.19    0.78
   9  -5  -6   56.50    0.79
  -9  -5   6   58.78    0.44
   7   5  -6   36.55    0.72
  -7  -5   6   35.87    0.38
   7  -5  -6   33.69    0.37
  -5  -5   6   80.84    0.48
   5  -5  -6   71.44    0.47
  -3  -5   6   92.40    0.51
   3  -5  -6   94.63    0.53
  -3  -5   6   95.91    0.52
  -1  -5   6   12.15    0.32
   1  -5  -6   12.05    0.74
  -1  -5   6   12.86    0.33
   1  -5  -6   11.65    0.73
   1  -5  -6   12.40    0.34
  -1  -5  -6  325.30    0.90
  -1  -5  -6  320.40    1.35
   1  -5   6  339.27    0.86
   1   5   6  314.13    0.84
  -3  -5  -6  126.65    0.63
  -3  -5  -6  120.97    0.75
   3  -5   6  119.66    0.97
   3   5   6  120.82    0.61
   3   5   6  130.85    0.78
   3  -5   6  134.81    0.59
  -5  -5  -6    3.23    0.31
  -5  -5  -6    3.73    0.34
  -5   5  -6    3.10    0.30
   5  -5   6    3.50    0.30
   5   5   6    3.02    0.31
   5   5   6    3.58    0.32
  -7  -5  -6    2.99    0.32
  -7   5  -6    3.68    0.32
   7   5   6    3.20    0.34
   7   5   6    2.69    0.33
   7  -5   6    3.99    0.33
  -9   5  -6    2.98    0.30
  -9  -5  -6    2.97    0.28
   9   5   6    2.92    0.31
   9  -5   6    2.72    0.29
 -11  -5  -6   36.53    0.45
  11  -5   6   35.18    0.41
  11   5   6   37.21    0.44
 -11   5  -6   36.37    0.42
  11   5   6   39.80    0.44
  13  -5   6   18.32    0.41
 -13   5  -6   18.87    0.38
  13   5   6   21.79    0.44
  13   5   6   21.06    0.43
 -13  -5  -6   20.77    0.42
 -14   6   6   45.75    0.71
  14   6  -6   47.63    0.68
  14  -6  -6   39.99    0.66
 -14  -6   6   48.62    0.47
  12  -6  -6   24.05    0.59
 -12  -6   6   27.54    0.39
  12   6  -6   26.89    0.54
  10  -6  -6   15.72    0.36
  10  -6  -6   15.68    0.61
 -10  -6   6   15.66    0.35
  10   6  -6   16.58    0.53
   8   6  -6   66.28    0.89
   8  -6  -6   66.38    0.45
  -8  -6   6   69.64    0.46
  -6  -6   6   62.14    0.44
   6  -6  -6   60.75    0.46
  -4  -6   6   55.77    0.42
  -4  -6   6   58.62    0.44
   4  -6  -6   54.42    0.44
  -2  -6   6    0.65    0.29
  -2  -6   6   -0.02    0.27
   2  -6  -6    0.13    0.28
   0  -6  -6   64.35    0.77
   0  -6   6   70.69    0.46
   0  -6  -6   70.80    0.82
   0  -6   6   69.31    0.46
   0  -6  -6   69.15    0.49
  -2  -6  -6   85.36    0.54
  -2  -6  -6   79.39    0.67
   2  -6   6   91.00    0.47
   2   6   6   83.84    0.52
  -4  -6  -6   41.16    0.45
  -4  -6  -6   40.94    0.50
   4   6   6   45.95    0.53
   4  -6   6   42.59    0.43
   4   6   6   42.66    0.43
  -6  -6  -6    2.49    0.32
  -6  -6  -6    1.76    0.29
   6   6   6    1.44    0.36
   6   6   6    1.60    0.31
   6  -6   6    1.72    0.32
  -8  -6  -6   10.87    0.35
   8   6   6   11.95    0.35
  -8   6  -6   10.64    0.34
   8   6   6   10.63    0.35
   8  -6   6   12.38    0.35
  10   6   6   24.79    0.41
  10  -6   6   22.27    0.38
 -10   6  -6   22.67    0.38
 -10  -6  -6   23.09    0.39
  10   6   6   22.59    0.42
 -12  -6  -6   19.76    0.44
 -12   6  -6   19.06    0.43
  12   6   6   19.20    0.41
  12  -6   6   16.82    0.42
  11  -7  -6    1.08    0.34
  11  -7  -6    1.13    0.63
  11   7  -6    1.34    0.52
 -11  -7   6    1.48    0.34
   9   7  -6    4.84    0.70
  -9  -7   6    5.68    0.31
   9  -7  -6    4.64    0.32
  -7  -7   6   39.31    0.41
   7  -7  -6   38.56    0.40
  -5  -7   6   94.16    0.51
   5  -7  -6   89.90    0.53
  -5  -7   6   92.20    0.50
   3  -7  -6   28.77    0.39
  -3  -7   6   28.59    0.38
  -3  -7   6   28.29    0.38
   1  -7  -6   24.03    0.67
  -1  -7   6   27.05    0.38
  -1  -7   6   25.85    0.38
   1  -7  -6   25.54    0.68
   1  -7  -6   25.05    0.37
  -1  -7  -6   92.66    0.56
  -1  -7  -6   97.44    0.84
  -1  -7  -6   87.57    0.78
   1  -7   6   97.59    0.54
   1  -7   6   95.38    0.54
  -3  -7  -6   48.11    0.43
   3  -7   6   46.76    1.13
  -3  -7  -6   46.83    0.56
   3  -7   6   47.50    1.11
   3  -7   6   51.33    0.45
   3   7   6   46.44    0.44
  -5  -7  -6    2.32    0.33
  -5  -7  -6    2.65    0.36
   5  -7   6    2.55    0.31
   5  -7   6    2.26    0.39
   5   7   6    2.94    0.31
   5   7   6    3.15    0.37
   7  -7   6    6.73    0.34
  -7  -7  -6    6.12    0.34
   7   7   6    7.46    0.37
   7   7   6    6.95    0.40
  -9  -7  -6    4.96    0.40
   9   7   6    5.16    0.40
   9  -7   6    4.68    0.35
   9   7   6    4.97    0.36
 -10  -8   6    1.29    0.37
  10  -8  -6    0.85    0.37
  -8  -8   6   33.71    0.43
   8  -8  -6   29.93    0.43
  -6  -8   6   75.22    0.50
  -6  -8   6   81.81    0.51
   6  -8  -6   73.86    0.51
  -4  -8   6    5.69    0.33
   4  -8  -6    5.44    0.35
  -4  -8   6    6.13    0.34
   2  -8  -6    1.99    0.74
  -2  -8   6    2.20    0.31
  -2  -8   6    1.99    0.32
   2  -8  -6    2.10    0.74
   2  -8  -6    2.25    0.33
   0  -8  -6    3.21    0.45
   0  -8   6    3.40    0.31
   0  -8   6    3.33    0.32
   0  -8  -6    3.24    0.48
   0  -8  -6    2.73    0.39
  -2  -8  -6   21.95    0.40
   2  -8   6   25.51    0.38
  -2  -8  -6   24.43    0.54
  -2  -8  -6   22.92    0.50
   2  -8   6   25.01    0.39
  -4  -8  -6   41.47    0.47
   4  -8   6   41.83    1.14
  -4  -8  -6   43.02    0.54
   4  -8   6   44.51    0.46
   4   8   6   42.34    0.43
   4  -8   6   41.54    1.08
   6   8   6    7.44    0.39
  -6  -8  -6    7.97    0.42
   6  -8   6    6.92    0.56
   6  -8   6    7.64    0.37
  -8  -8  -6   10.91    0.44
   8   8   6   12.74    0.48
   8   8   6    9.52    0.43
   8  -8   6    9.51    0.39
  -7  -9   6   53.91    0.47
  -7  -9   6   49.53    0.46
   7  -9  -6   44.10    0.51
  -5  -9   6   27.97    0.40
  -5  -9   6   32.71    0.43
   5  -9  -6   27.60    0.45
  -3  -9   6    0.31    0.32
   3  -9  -6    0.15    0.39
  -3  -9   6    0.96    0.33
   1  -9  -6    1.32    0.36
   1  -9  -6    1.09    0.65
  -1  -9   6    0.95    0.31
  -1  -9   6    0.71    0.34
   1  -9  -6    1.00    0.61
  -1  -9  -6    2.29    0.37
  -1  -9  -6    1.84    0.49
  -1  -9  -6    1.90    0.51
   1  -9   6    2.47    0.35
   1  -9   6    1.72    0.35
  -3  -9  -6   23.72    0.48
  -3  -9  -6   26.39    0.56
   3  -9   6   28.25    0.43
  -3  -9  -6   25.41    0.60
   3  -9   6   24.21    0.42
   5  -9   6   25.27    0.45
  -5  -9  -6   27.30    0.54
  17  -1  -7    0.80    0.37
 -17  -1   7    1.57    0.38
  17   1  -7    1.52    0.38
 -17   1   7    1.27    0.36
 -15   1   7    0.01    0.32
 -15  -1   7   -0.03    0.31
  15  -1  -7    0.17    0.32
  15   1  -7    0.30    0.31
  13  -1  -7    7.44    0.39
 -13   1   7    7.30    0.33
 -13  -1   7    6.93    0.34
  13   1  -7    7.31    0.34
 -11   1   7    3.64    0.32
  11  -1  -7    4.40    0.37
 -11  -1   7    3.97    0.32
  11   1  -7    4.26    0.35
  -9   1   7    9.21    0.39
   9   1  -7    8.74    0.33
   9  -1  -7    9.18    0.39
  -9  -1   7    9.46    0.34
  -7  -1   7   42.32    0.48
   7  -1  -7   42.07    0.53
  -7   1   7   42.18    0.53
  -5  -1   7    8.23    0.42
  -5   1   7    7.65    0.44
   5  -1  -7    7.34    0.35
  -3  -1   7   71.56    0.56
  -3   1   7   70.94    0.76
  -3   1   7   70.69    0.76
   3   1  -7   67.68    0.66
   3  -1  -7   66.33    0.53
   1   1  -7   35.50    0.53
  -1   1   7   34.22    0.45
  -1  -1   7   32.68    0.52
   1  -1  -7   35.97    0.48
  -1   1   7   38.29    0.57
  -1  -1  -7   31.03    0.41
  -1   1  -7   32.41    0.58
  -1   1  -7   30.87    0.43
  -1  -1  -7   30.18    0.49
   1  -1   7   29.63    0.47
   1   1   7   31.68    0.46
   1   1   7   32.89    0.46
   3  -1   7   50.62    0.54
   3   1   7   54.97    0.51
   3  -1   7   56.02    0.48
  -3  -1  -7   54.49    0.55
   3   1   7   52.20    0.51
  -3   1  -7   51.02    0.46
  -3  -1  -7   52.28    0.49
  -5   1  -7   13.08    0.34
   5  -1   7   13.32    0.43
  -5  -1  -7   12.74    0.36
   5  -1   7   14.34    0.35
   5   1   7   12.64    0.39
   7   1   7    9.77    0.37
   7  -1   7   11.05    0.33
   7   1   7   11.34    0.35
   7  -1   7   10.23    0.38
  -7   1  -7   10.47    0.32
  -7  -1  -7   10.58    0.33
   9   1   7    6.78    0.35
   9  -1   7    6.35    0.34
   9  -1   7    6.70    0.31
   9   1   7    7.16    0.33
  -9   1  -7    6.04    0.30
  -9  -1  -7    6.23    0.30
  11   1   7    0.61    0.31
  11  -1   7    0.29    0.34
  11  -1   7    0.01    0.31
  11   1   7    0.44    0.32
 -11   1  -7    0.02    0.29
 -11  -1  -7    0.79    0.30
  13  -1   7    1.25    0.35
  13   1   7    0.77    0.37
  13  -1   7    1.17    0.33
 -13   1  -7    0.96    0.30
  13   1   7    1.41    0.30
 -13  -1  -7    1.02    0.31
  15   1   7    1.09    0.35
  15  -1   7    0.85    0.39
  15  -1   7    0.85    0.35
 -15   1  -7    0.80    0.33
 -15  -1  -7    0.64    0.33
  15   1   7    0.44    0.38
 -16  -2   7    0.74    0.31
  16   2  -7    0.86    0.31
 -16   2   7    0.48    0.34
  16  -2  -7    0.48    0.37
  14  -2  -7    2.33    0.37
 -14  -2   7    2.45    0.34
  14   2  -7    2.01    0.30
 -14   2   7    1.94    0.31
  12   2  -7   12.65    0.34
  12  -2  -7   12.77    0.42
 -12  -2   7   12.60    0.33
 -12   2   7   13.00    0.36
 -10   2   7    9.52    0.33
  10  -2  -7    9.70    0.40
 -10  -2   7    9.54    0.33
  10   2  -7    9.89    0.33
  -8   2   7   28.14    0.49
  -8  -2   7   27.26    0.40
   8   2  -7   28.07    0.39
   8  -2  -7   26.92    0.49
  -6   2   7   33.27    0.63
  -6  -2   7   34.02    0.42
  -4  -2   7    3.18    0.35
   4  -2  -7    2.81    0.30
  -4   2   7    3.11    0.64
  -4   2   7    3.12    0.59
   4   2  -7    3.06    0.37
   2   2  -7    1.69    0.48
  -2   2   7    1.33    0.53
  -2  -2   7    1.81    0.23
  -2   2   7    1.15    0.56
   2  -2  -7    1.03    0.23
   0   2   7    6.76    0.41
   0  -2  -7    6.46    0.39
   0  -2   7    6.88    0.34
   0  -2  -7    6.58    0.36
   0   2   7    6.03    0.34
   0  -2   7    5.84    0.39
  -2  -2  -7   23.74    0.43
  -2   2  -7   22.80    0.38
   2   2   7   24.04    0.47
   2  -2   7   24.91    0.38
  -2  -2  -7   22.17    0.40
   2   2   7   23.36    0.39
   2  -2   7   22.34    0.44
   4  -2   7   33.57    0.48
  -4  -2  -7   37.37    0.46
  -4  -2  -7   33.92    0.47
  -4   2  -7   34.29    0.40
   4   2   7   35.59    0.46
   4  -2   7   35.60    0.34
   4   2   7   34.76    0.44
  -6  -2  -7    6.35    0.32
   6  -2   7    7.39    0.38
   6   2   7    6.68    0.35
  -6   2  -7    6.58    0.30
   6  -2   7    7.86    0.30
   8   2   7   19.16    0.38
   8  -2   7   19.30    0.33
   8  -2   7   17.95    0.39
  -8   2  -7   18.67    0.33
   8   2   7   19.92    0.38
  -8  -2  -7   18.71    0.35
  10   2   7    1.85    0.31
  10  -2   7    3.15    0.31
  10  -2   7    4.23    0.35
 -10   2  -7    1.36    0.22
  10   2   7    1.51    0.32
 -10  -2  -7    0.99    0.31
  12  -2   7    1.55    0.34
  12  -2   7    2.03    0.30
 -12   2  -7    1.70    0.28
 -12  -2  -7    1.79    0.32
  12   2   7    2.07    0.34
  12   2   7    1.77    0.31
  14   2   7    4.18    0.38
  14  -2   7    4.87    0.40
  14   2   7    4.20    0.32
  14  -2   7    3.74    0.35
 -14   2  -7    4.39    0.31
 -14  -2  -7    4.62    0.33
  15   3  -7    3.66    0.33
 -15  -3   7    3.94    0.31
 -15   3   7    3.74    0.34
  15  -3  -7    3.17    0.39
 -13  -3   7    4.88    0.33
  13   3  -7    5.47    0.35
 -13   3   7    5.47    0.32
  13  -3  -7    5.39    0.38
  11   3  -7   32.14    0.39
 -11   3   7   31.18    0.48
 -11  -3   7   31.01    0.38
  11  -3  -7   30.07    0.51
   9   3  -7   13.21    0.32
  -9  -3   7   12.56    0.34
   9  -3  -7   12.61    0.42
  -9   3   7   12.92    0.43
  -7  -3   7   51.71    0.44
  -7   3   7   52.90    0.87
  -5  -3   7    1.17    0.32
   5   3  -7    0.95    0.42
   5  -3  -7    1.91    0.30
  -3  -3   7   -0.40    0.31
   3   3  -7   -0.09    0.85
  -3  -3   7    0.11    0.30
   3  -3  -7   -0.04    0.21
  -1   3   7   -0.09    0.20
  -1  -3   7    0.13    0.28
   1  -3  -7    0.37    0.30
  -1  -3  -7    4.32    0.33
   1  -3   7    4.70    0.29
  -1  -3  -7    4.55    0.37
   1   3   7    4.24    0.23
   1  -3   7    4.26    0.46
   1   3   7    4.52    0.40
   3  -3   7   42.55    0.58
  -3  -3  -7   44.34    0.45
   3   3   7   44.07    0.48
  -3   3  -7   43.01    0.41
   3  -3   7   46.31    0.42
  -3  -3  -7   42.36    0.47
   3   3   7   42.92    0.43
   5  -3   7   19.05    0.34
  -5  -3  -7   15.74    0.35
   5  -3   7   16.29    0.42
  -5  -3  -7   16.98    0.38
  -5   3  -7   16.00    0.26
   5   3   7   15.91    0.36
   5   3   7   17.51    0.42
   7  -3   7   30.85    0.46
  -7  -3  -7   32.30    0.39
   7   3   7   33.12    0.40
  -7   3  -7   32.72    0.36
   7  -3   7   33.34    0.37
   9  -3   7   16.61    0.34
   9  -3   7   15.44    0.39
  -9  -3  -7   15.12    0.32
  -9   3  -7   15.60    0.31
   9   3   7   16.31    0.34
   9   3   7   16.42    0.37
  11   3   7    8.44    0.33
  11  -3   7    7.93    0.31
  11  -3   7    8.60    0.38
 -11   3  -7    7.75    0.29
 -11  -3  -7    7.04    0.31
  11   3   7    8.02    0.33
  13   3   7   -0.07    0.25
  13   3   7   -0.11    0.33
  13  -3   7    0.24    0.36
  13  -3   7    0.20    0.31
 -13   3  -7   -0.08    0.32
 -13  -3  -7   -0.24    0.32
  16   4  -7    0.86    0.33
  16   4  -7    0.38    0.41
 -16  -4   7    1.01    0.35
 -16   4   7    0.14    0.42
  16  -4  -7    0.42    0.44
  14   4  -7    7.50    0.34
 -14   4   7    8.67    0.44
 -14  -4   7    8.44    0.35
  14  -4  -7    7.75    0.43
  12   4  -7   20.12    0.35
 -12   4   7   21.25    0.50
  12  -4  -7   19.70    0.51
 -12  -4   7   19.70    0.37
 -10  -4   7    1.39    0.30
  10  -4  -7    1.13    0.41
 -10   4   7    1.14    0.38
  -8   4   7   51.37    1.11
   8  -4  -7   49.28    1.14
  -8  -4   7   49.48    0.43
   8  -4  -7   46.45    0.38
   6   4  -7   17.53    0.69
   6  -4  -7   17.13    0.33
  -6  -4   7   17.69    0.36
  -4  -4   7    0.63    0.30
   4  -4  -7    1.56    0.30
  -2  -4   7    0.13    0.28
  -2  -4   7    0.48    0.29
   2  -4  -7    1.02    0.30
   0   4   7   -0.29    0.49
   0  -4   7    0.01    0.27
   0  -4  -7    0.28    0.48
   0   4   7    0.13    0.29
   0  -4  -7    0.25    0.29
  -2  -4  -7   11.88    0.37
  -2  -4  -7   11.66    0.41
   2  -4   7   12.62    0.32
   2   4   7   11.73    0.43
   2   4   7   11.17    0.34
   2  -4   7   11.53    0.53
   4  -4   7   41.35    0.58
  -4  -4  -7   43.01    0.45
  -4   4  -7   42.05    0.38
   4   4   7   45.62    0.54
   4  -4   7   45.25    0.40
   4   4   7   41.92    0.44
  -4  -4  -7   42.30    0.52
   6   4   7    1.08    0.32
   6  -4   7    1.13    0.35
   6  -4   7    0.99    0.29
  -6   4  -7    1.26    0.28
   6   4   7    1.65    0.31
  -6  -4  -7    1.28    0.36
   8   4   7   24.23    0.38
   8  -4   7   22.04    0.41
  -8   4  -7   23.06    0.34
   8   4   7   24.15    0.39
   8  -4   7   25.03    0.35
  -8  -4  -7   22.98    0.36
  10  -4   7    7.32    0.36
 -10   4  -7    6.98    0.30
  10  -4   7    8.58    0.34
 -10  -4  -7    7.56    0.34
  10   4   7    7.54    0.36
  12  -4   7   -0.34    0.34
  12  -4   7    0.18    0.37
  12   4   7    0.42    0.34
 -12   4  -7    0.00    0.33
 -12  -4  -7   -0.02    0.33
  12   4   7    0.55    0.36
  15   5  -7   14.93    0.49
 -15   5   7   14.80    0.55
  15   5  -7   14.18    0.42
 -15  -5   7   14.44    0.42
  15  -5  -7   12.92    0.55
  13   5  -7    5.74    0.47
 -13   5   7    5.76    0.49
  13  -5  -7    5.17    0.49
 -13  -5   7    5.59    0.34
  11   5  -7    0.61    0.42
 -11   5   7    0.55    0.44
 -11  -5   7    0.69    0.29
  11  -5  -7    0.54    0.46
   9   5  -7    0.29    0.38
  -9  -5   7    0.69    0.30
   9  -5  -7    0.16    0.29
  -7  -5   7   15.98    0.34
   7  -5  -7   15.09    0.32
   7   5  -7   15.60    0.87
   5  -5  -7   42.52    0.40
  -5  -5   7   44.74    0.40
  -3  -5   7    3.76    0.27
  -3  -5   7    3.60    0.29
   3  -5  -7    3.57    0.32
  -1  -5   7    9.20    0.29
   1  -5  -7    8.97    0.34
  -1  -5  -7   34.58    0.43
   1   5   7   38.94    0.63
   1  -5   7   34.15    0.38
   1   5   7   34.96    0.41
  -1  -5  -7   32.86    0.58
   3  -5   7   14.66    0.57
  -3  -5  -7   14.87    0.37
   3   5   7   14.43    0.36
   3   5   7   16.16    0.44
   3  -5   7   16.15    0.33
  -3  -5  -7   14.81    0.41
  -5  -5  -7    0.16    0.34
   5  -5   7    0.42    0.41
  -5  -5  -7    0.26    0.33
  -5   5  -7    0.14    0.27
   5  -5   7   -0.40    0.29
   5   5   7    0.11    0.35
   5   5   7    0.22    0.32
   7  -5   7    0.18    0.40
  -7   5  -7    0.32    0.29
   7   5   7    0.32    0.31
   7  -5   7    0.69    0.31
   7   5   7    0.79    0.31
  -7  -5  -7    0.53    0.30
   9  -5   7    2.05    0.35
  -9   5  -7    2.03    0.30
   9   5   7    2.62    0.32
   9   5   7    2.52    0.32
   9  -5   7    1.70    0.30
  -9  -5  -7    2.08    0.31
  11  -5   7   17.06    0.48
 -11   5  -7   18.15    0.36
  11  -5   7   16.73    0.39
  11   5   7   18.76    0.41
 -11  -5  -7   17.70    0.38
  12   6  -7    0.04    0.46
  12  -6  -7    0.06    0.61
  12  -6  -7    0.23    0.31
 -12  -6   7    0.48    0.33
 -10  -6   7    1.20    0.30
  10  -6  -7    1.00    0.31
  10   6  -7    0.92    0.49
  -8  -6   7   -0.26    0.28
   8  -6  -7    0.50    0.27
   6  -6  -7   27.53    0.36
  -6  -6   7   28.78    0.36
  -4  -6   7   68.34    0.46
  -4  -6   7   68.91    0.45
   4  -6  -7   67.24    0.49
  -2  -6   7    0.07    0.28
  -2  -6   7    0.09    0.21
   2  -6  -7   -0.03    0.23
   0  -6  -7   68.84    1.00
   0  -6   7   69.21    0.45
   0  -6  -7   64.38    0.95
   0  -6  -7   69.49    0.50
  -2  -6  -7   39.20    0.55
  -2  -6  -7   41.13    0.43
   2  -6   7   42.36    0.42
   2   6   7   38.11    0.42
  -4  -6  -7    0.15    0.35
   4  -6   7    0.31    0.47
  -4  -6  -7    0.48    0.35
   4   6   7   -0.11    0.38
   4  -6   7    0.57    0.28
   4   6   7    0.01    0.33
  -6  -6  -7    0.10    0.30
   6  -6   7    0.26    0.46
  -6  -6  -7    0.44    0.34
   6   6   7    0.68    0.31
   6  -6   7    0.44    0.29
   6   6   7    0.44    0.34
   8   6   7    0.07    0.32
   8   6   7    0.03    0.34
   8  -6   7   -0.08    0.41
  -8   6  -7    0.34    0.31
  -8  -6  -7   -0.14    0.32
   8  -6   7    0.41    0.33
  10  -6   7   10.80    0.42
 -10   6  -7   10.97    0.35
  10   6   7   11.50    0.37
  10   6   7   10.83    0.39
  10  -6   7   10.93    0.36
 -10  -6  -7   11.43    0.38
  11  -7  -7    1.09    0.32
  11   7  -7    0.71    0.62
 -11  -7   7    0.36    0.34
  -9  -7   7    5.71    0.34
   9  -7  -7    5.74    0.32
   7  -7  -7    3.09    0.32
  -7  -7   7    3.33    0.32
  -5  -7   7   33.37    0.38
   5  -7  -7   34.61    0.40
  -5  -7   7   34.95    0.40
  -3  -7   7   28.55    0.36
  -3  -7   7   29.70    0.38
   3  -7  -7   29.09    0.38
  -1  -7   7   24.40    0.36
  -1  -7   7   25.43    0.37
   1  -7  -7   23.91    0.40
  -1  -7  -7   52.66    0.47
  -1  -7  -7   48.42    0.69
  -1  -7  -7   53.17    0.77
   1  -7   7   52.68    0.42
   1  -7   7   51.95    0.42
  -3  -7  -7    1.95    0.40
  -3  -7  -7    2.22    0.33
   3  -7   7    2.85    0.31
   3   7   7    2.37    0.29
   5  -7   7    1.80    0.53
  -5  -7  -7    2.35    0.31
   5   7   7    1.84    0.39
   5  -7   7    1.69    0.47
   5  -7   7    1.84    0.33
   5   7   7    1.65    0.33
  -5  -7  -7    1.63    0.31
  -7  -7  -7    1.24    0.38
   7   7   7    1.30    0.35
   7  -7   7    1.56    0.48
   7   7   7    1.79    0.39
   7  -7   7    1.72    0.34
   9  -7   7    7.73    0.49
  -9  -7  -7    8.09    0.37
   9   7   7    9.13    0.39
   9   7   7    8.71    0.41
   9  -7   7    7.93    0.37
  -8  -8   7    2.74    0.33
   8  -8  -7    2.37    0.36
  -6  -8   7   16.00    0.38
  -6  -8   7   17.93    0.39
   6  -8  -7   15.41    0.36
  -4  -8   7   42.04    0.43
   4  -8  -7   38.43    0.45
  -4  -8   7   39.65    0.41
  -2  -8   7    0.41    0.32
  -2  -8   7    0.31    0.30
   2  -8  -7    0.41    0.33
   0  -8  -7   46.64    1.00
   0  -8  -7   45.57    0.47
   0  -8   7   50.53    0.44
   0  -8   7   47.52    0.45
   0  -8  -7   46.73    1.02
  -2  -8  -7   14.70    0.54
  -2  -8  -7   14.20    0.41
  -2  -8  -7   15.37    0.57
   2  -8   7   14.94    0.36
   2  -8   7   16.71    0.37
  -4  -8  -7   -0.12    0.40
  -4  -8  -7    0.06    0.36
   4   8   7    0.35    0.32
   4  -8   7    0.20    0.31
  -6  -8  -7    2.38    0.42
   6  -8   7    2.64    0.63
   6   8   7    3.26    0.37
   6  -8   7    2.88    0.33
   6  -8   7    2.02    0.52
  -5  -9   7   24.86    0.39
  -5  -9   7   27.19    0.41
   5  -9  -7   22.76    0.46
  -3  -9   7    3.75    0.33
  -3  -9   7    4.13    0.33
   3  -9  -7    3.21    0.38
   1  -9  -7    3.31    0.39
  -1  -9   7    3.13    0.35
  -1  -9   7    3.58    0.35
  -1  -9  -7   23.04    0.74
  -1  -9  -7   21.24    0.44
   1  -9   7   23.91    0.43
   1  -9   7   22.29    0.40
  -1  -9  -7   21.27    0.81
  -3  -9  -7   18.82    0.59
  -3  -9  -7   17.05    0.47
  -3  -9  -7   17.79    0.63
   3  -9   7   20.06    0.40
   3  -9   7   17.57    0.42
 -16   0   8    9.64    0.38
  16   0  -8    8.51    0.37
 -14   0   8   53.13    0.50
  14   0  -8   49.87    0.47
  12   0  -8  134.63    0.66
 -12   0   8  137.42    0.67
 -10   0   8   25.79    0.41
  10   0  -8   25.38    0.40
  -8   0   8    2.93    0.32
  -6   0   8    1.91    0.37
  -4   0   8  132.85    0.74
  -4   0   8  136.75    0.79
   4   0  -8  121.85    0.68
  -2   0   8  506.32    1.37
   2   0  -8  480.51    1.27
   0   0  -8  127.70    0.73
   0   0   8  139.38    0.72
   0   0   8  127.34    0.69
  -2   0  -8  242.04    0.88
   2   0   8  247.90    0.90
  -4   0  -8  267.56    0.86
   4   0   8  266.80    0.89
   6   0   8    2.49    0.40
   6   0   8    2.37    0.32
  -6   0  -8    1.86    0.30
   8   0   8    0.62    0.34
   8   0   8    1.24    0.31
  -8   0  -8    1.27    0.29
  10   0   8   20.19    0.41
  10   0   8   21.40    0.38
 -10   0  -8   20.03    0.36
  12   0   8    2.31    0.35
  12   0   8    1.56    0.34
 -12   0  -8    1.08    0.29
  14   0   8   30.78    0.47
  14   0   8   29.52    0.45
 -14   0  -8   30.37    0.43
 -17  -1   8   16.01    0.41
  17  -1  -8   13.12    0.42
  17   1  -8   12.95    0.38
 -17   1   8   16.71    0.42
  15   1  -8    0.17    0.31
 -15   1   8    0.48    0.36
 -15  -1   8    0.24    0.29
  15  -1  -8    0.56    0.33
 -13   1   8  101.30    0.65
  13   1  -8   93.87    0.56
 -13  -1   8   98.92    0.57
  13  -1  -8   95.15    0.61
  11  -1  -8  157.05    0.77
 -11   1   8  157.85    0.74
 -11  -1   8  154.93    0.66
  11   1  -8  158.09    0.66
   9   1  -8   14.73    0.38
   9  -1  -8   13.58    0.37
  -9  -1   8   14.43    0.35
  -9   1   8   14.00    0.44
  -7  -1   8   25.64    0.41
  -7   1   8   24.54    0.43
  -5  -1   8   84.51    0.59
  -5   1   8   83.53    0.72
  -5   1   8   82.98    0.73
   5   1  -8   76.48    0.58
   5  -1  -8   78.12    0.53
  -3   1   8  166.64    1.00
  -3   1   8  164.81    0.98
  -3  -1   8  164.74    0.77
   3  -1  -8  156.66    0.72
   3   1  -8  157.60    0.83
   1   1  -8  126.80    0.79
  -1  -1   8  120.56    0.76
  -1   1   8  134.05    0.84
  -1   1   8  119.87    0.64
   1  -1  -8  128.59    0.68
  -1  -1  -8    0.42    0.36
  -1   1  -8    0.39    0.35
  -1   1  -8    0.46    0.31
  -1  -1  -8    0.15    0.35
   1   1   8   -0.01    0.32
   1  -1   8    0.07    0.36
   1   1   8    0.20    0.29
  -3  -1  -8  111.67    0.64
   3   1   8  115.86    0.68
  -3   1  -8  103.32    0.57
   3  -1   8  104.04    0.66
  -3  -1  -8  101.08    0.61
   3  -1   8  112.11    0.59
   3   1   8  104.04    0.61
   5  -1   8   70.18    0.56
   5  -1   8   77.03    0.50
  -5   1  -8   68.65    0.48
  -5  -1  -8   69.69    0.54
   5   1   8   70.42    0.52
   7  -1   8   19.99    0.37
   7  -1   8   18.90    0.40
   7   1   8   19.83    0.38
  -7   1  -8   17.76    0.33
  -7  -1  -8   18.66    0.36
   7   1   8   18.52    0.38
   9   1   8    5.88    0.38
   9  -1   8    6.16    0.34
   9  -1   8    7.25    0.35
   9   1   8    6.22    0.34
  -9   1  -8    6.26    0.33
  -9  -1  -8    6.28    0.31
  11  -1   8    3.96    0.34
  11  -1   8    4.16    0.33
  11   1   8    4.24    0.34
 -11   1  -8    4.26    0.29
  11   1   8    4.00    0.36
 -11  -1  -8    3.64    0.31
  13   1   8   28.59    0.43
  13  -1   8   28.30    0.44
  13  -1   8   28.70    0.41
 -13   1  -8   28.88    0.39
  13   1   8   29.43    0.43
 -13  -1  -8   26.99    0.38
 -16  -2   8    0.11    0.36
  16  -2  -8    0.28    0.41
  16   2  -8    0.38    0.37
 -16   2   8    0.22    0.40
  14  -2  -8   22.95    0.46
 -14  -2   8   23.57    0.39
  14   2  -8   23.16    0.42
 -14   2   8   23.55    0.40
 -12   2   8  106.71    0.69
  12   2  -8  105.18    0.56
  12  -2  -8  102.77    0.69
 -12  -2   8  101.04    0.54
 -10   2   8   65.13    0.60
  10  -2  -8   62.56    0.63
  10   2  -8   61.93    0.46
 -10  -2   8   63.48    0.48
  -8   2   8    0.25    0.32
  -8  -2   8   -0.11    0.30
  -6   2   8   20.57    0.58
  -6   2   8   20.01    0.56
   6  -2  -8   22.62    0.35
  -6  -2   8   20.01    0.39
   6   2  -8   18.91    0.42
  -4  -2   8  117.68    0.63
  -4  -2   8  118.69    0.61
  -4   2   8  123.97    1.34
   4  -2  -8  115.78    0.60
  -4   2   8  111.36    1.29
   4   2  -8  112.59    0.83
   2   2  -8  235.17    1.24
  -2   2   8  238.11    1.51
  -2  -2   8  233.94    0.82
  -2   2   8  231.09    1.52
   2  -2  -8  230.14    0.81
   0   2   8   23.40    0.50
   0  -2  -8   21.56    0.48
   0  -2   8   23.48    0.39
   0  -2  -8   23.69    0.41
   0   2   8   21.65    0.37
   0  -2   8   20.60    0.47
  -2  -2  -8   29.88    0.43
  -2   2  -8   26.50    0.37
   2   2   8   29.27    0.48
  -2  -2  -8   27.37    0.45
   2  -2   8   31.05    0.38
   2   2   8   28.23    0.41
   2  -2   8   26.65    0.49
  -4  -2  -8   87.68    0.56
   4  -2   8   82.85    0.67
  -4   2  -8   84.94    0.51
   4   2   8   88.29    0.59
  -4  -2  -8   82.90    0.56
   4  -2   8   89.18    0.51
   4   2   8   84.52    0.54
   6  -2   8   70.73    0.55
   6   2   8   72.69    0.51
  -6   2  -8   72.33    0.48
  -6  -2  -8   72.41    0.50
   6  -2   8   78.30    0.50
   8  -2   8    5.32    0.31
   8  -2   8    5.85    0.38
  -8   2  -8    5.33    0.30
   8   2   8    6.34    0.33
  -8  -2  -8    5.93    0.30
   8   2   8    5.66    0.35
  10  -2   8    2.71    0.35
  10  -2   8    2.31    0.31
 -10   2  -8    2.31    0.28
  10   2   8    2.63    0.31
 -10  -2  -8    2.86    0.33
  10   2   8    2.97    0.33
  12   2   8    6.01    0.34
  12  -2   8    6.44    0.42
  12  -2   8    6.00    0.25
 -12   2  -8    5.59    0.33
 -12  -2  -8    6.10    0.33
  12   2   8    6.79    0.34
  14  -2   8   10.30    0.42
  14   2   8   10.80    0.42
  14  -2   8   10.08    0.38
 -14   2  -8    9.90    0.36
 -14  -2  -8   10.70    0.35
  14   2   8   10.92    0.37
  15   3  -8    4.67    0.35
  15  -3  -8    4.73    0.43
 -15  -3   8    5.72    0.36
 -15   3   8    5.53    0.41
 -13   3   8   24.99    0.47
  13  -3  -8   24.26    0.50
  13   3  -8   24.10    0.38
 -13  -3   8   24.34    0.37
  11  -3  -8   70.15    0.68
 -11   3   8   72.78    0.67
 -11  -3   8   71.37    0.48
   9  -3  -8   66.09    0.79
  -9  -3   8   67.35    0.48
  -9   3   8   71.30    0.79
   7  -3  -8    1.03    0.29
  -7  -3   8    1.00    0.30
  -5  -3   8  145.75    0.64
   5  -3  -8  134.71    0.59
   5   3  -8  139.65    1.09
   3   3  -8  195.67    1.75
  -3  -3   8  190.46    0.71
  -3  -3   8  198.95    0.72
   3  -3  -8  187.00    0.70
  -1  -3   8   41.49    0.42
  -1   3   8   39.52    1.01
  -1   3   8   37.26    0.42
   1  -3  -8   39.42    0.37
   1   3   8    1.68    0.30
  -1  -3  -8    1.65    0.33
   1  -3   8    1.51    0.29
  -1  -3  -8    1.60    0.36
   1   3   8    1.36    0.43
   1  -3   8    1.13    0.42
  -3  -3  -8   23.04    0.40
  -3   3  -8   21.24    0.34
   3  -3   8   23.46    0.35
  -3  -3  -8   20.65    0.44
   3   3   8   21.66    0.47
   3   3   8   20.89    0.36
   3  -3   8   20.89    0.51
   5  -3   8   73.74    0.61
  -5  -3  -8   79.69    0.52
  -5   3  -8   74.33    0.46
   5  -3   8   82.03    0.49
  -5  -3  -8   74.12    0.53
   5   3   8   77.30    0.51
   5   3   8   80.12    0.60
   7  -3   8   42.31    0.52
   7   3   8   42.87    0.42
  -7   3  -8   41.12    0.34
   7   3   8   43.92    0.45
  -7  -3  -8   41.42    0.43
   7  -3   8   44.07    0.41
   9  -3   8   -0.22    0.28
   9  -3   8    0.99    0.35
  -9   3  -8    2.51    0.28
  -9  -3  -8    0.39    0.27
   9   3   8    0.09    0.30
  11  -3   8    7.91    0.30
  11  -3   8    8.39    0.38
 -11   3  -8    7.47    0.30
 -11  -3  -8    7.98    0.34
  11   3   8    8.96    0.36
  11   3   8    7.09    0.32
  13  -3   8    3.28    0.41
  13  -3   8    3.06    0.35
 -13   3  -8    3.18    0.33
 -13  -3  -8    3.17    0.34
  13   3   8    3.57    0.36
  13   3   8    2.79    0.34
  14  -4  -8   10.44    0.49
 -14   4   8   11.71    0.48
 -14  -4   8   12.35    0.37
  14   4  -8   11.49    0.36
  12  -4  -8   10.71    0.49
 -12   4   8   11.11    0.48
 -12  -4   8   10.81    0.33
 -10  -4   8   71.58    0.49
 -10   4   8   72.14    0.95
  10  -4  -8   69.68    0.96
  -8  -4   8   69.33    0.46
   8  -4  -8   65.16    0.44
  -6  -4   8   59.88    0.46
   6   4  -8   60.91    1.14
   6  -4  -8   55.83    0.42
   6   4  -8   56.90    1.07
  -4  -4   8  249.07    0.76
   4  -4  -8  229.96    0.74
  -4  -4   8  248.08    0.72
  -2  -4   8   42.25    0.40
   2  -4  -8   41.22    0.42
  -2  -4   8   44.54    0.42
   0   4   8    3.44    0.57
   0  -4  -8    3.12    0.51
   0  -4   8    3.49    0.29
   0   4   8    4.36    0.30
   0  -4  -8    3.45    0.31
  -2  -4  -8    0.63    0.32
   2   4   8    0.78    0.36
   2  -4   8    0.99    0.28
  -2  -4  -8    0.95    0.38
   2   4   8    0.82    0.29
   2  -4   8    0.80    0.43
   4  -4   8   46.01    0.58
  -4  -4  -8   47.56    0.43
   4   4   8   45.84    0.54
  -4   4  -8   46.51    0.39
   4  -4   8   48.66    0.41
  -4  -4  -8   44.92    0.52
   4   4   8   43.55    0.42
   6   4   8   71.43    0.53
   6  -4   8   65.24    0.58
   6   4   8   70.36    0.50
  -6   4  -8   69.58    0.47
   6  -4   8   71.87    0.47
  -6  -4  -8   67.97    0.51
   8   4   8   10.13    0.35
   8  -4   8   10.21    0.39
  -8   4  -8   10.28    0.30
  -8  -4  -8   10.60    0.33
   8   4   8   10.86    0.33
   8  -4   8   11.14    0.33
  10  -4   8   10.39    0.34
  10  -4   8    9.60    0.40
 -10   4  -8    9.39    0.30
 -10  -4  -8   10.01    0.37
  10   4   8   10.00    0.33
  12  -4   8    6.65    0.36
  12   4   8    7.57    0.38
  12  -4   8    6.59    0.41
 -12   4  -8    6.87    0.35
 -12  -4  -8    7.31    0.37
  12   4   8    6.28    0.37
  13   5  -8   10.23    0.48
 -13   5   8   10.02    0.60
 -13  -5   8   10.61    0.37
  13  -5  -8    9.47    0.54
 -11  -5   8   44.27    0.44
  11  -5  -8   41.25    0.35
  11   5  -8   44.84    0.65
   9   5  -8   77.48    0.91
   9  -5  -8   72.02    0.45
  -9  -5   8   74.54    0.42
  -7  -5   8    2.95    0.28
   7  -5  -8    2.23    0.29
  -5  -5   8  162.10    0.61
  -5  -5   8  165.33    0.62
   5  -5  -8  153.01    0.61
  -3  -5   8   54.65    0.42
  -3  -5   8   55.16    0.42
   3  -5  -8   52.15    0.44
  -1  -5   8    0.56    0.26
   1  -5  -8   -0.17    0.30
  -1  -5  -8   13.03    0.34
   1   5   8   11.81    0.32
   1  -5   8   12.29    0.31
  -1  -5  -8   11.43    0.52
   1   5   8   13.28    0.54
  -3  -5  -8    1.35    0.31
   3   5   8    2.14    0.38
   3  -5   8    1.68    0.28
   3   5   8    1.81    0.30
  -3  -5  -8    1.57    0.37
   3  -5   8    1.76    0.49
   5  -5   8   66.18    0.67
  -5  -5  -8   71.94    0.51
  -5   5  -8   67.43    0.46
   5   5   8   72.98    0.57
   5  -5   8   74.28    0.47
   5   5   8   70.97    0.50
  -5  -5  -8   66.53    0.54
   7  -5   8   88.08    0.65
  -7   5  -8   90.24    0.49
   7   5   8   94.50    0.60
   7  -5   8   95.21    0.52
   7   5   8   93.38    0.54
  -7  -5  -8   90.32    0.62
   9  -5   8   -0.08    0.42
  -9   5  -8    0.36    0.31
   9   5   8    0.21    0.38
   9   5   8    0.21    0.35
  -9  -5  -8    0.15    0.32
   9  -5   8    0.00    0.30
  11  -5   8   27.92    0.44
  11  -5   8   30.29    0.51
 -11   5  -8   29.25    0.41
  11   5   8   31.52    0.45
 -11  -5  -8   30.03    0.43
  11   5   8   28.60    0.46
  12   6  -8   15.30    0.61
  12  -6  -8   14.80    0.39
 -12  -6   8   15.47    0.39
 -10  -6   8   34.34    0.39
  10  -6  -8   32.16    0.39
  10   6  -8   32.40    0.97
  -8  -6   8   11.39    0.32
   8  -6  -8   10.68    0.33
   6  -6  -8    5.09    0.31
  -6  -6   8    5.18    0.29
  -4  -6   8   71.29    0.46
  -4  -6   8   72.79    0.47
   4  -6  -8   71.02    0.49
  -2  -6   8   74.62    0.46
  -2  -6   8   75.11    0.47
   2  -6  -8   73.94    0.45
   0  -6   8    5.11    0.30
   0  -6  -8    5.13    0.36
  -2  -6  -8    2.41    0.32
   2  -6   8    2.83    0.30
   2   6   8    2.56    0.31
  -2  -6  -8    1.99    0.40
   4  -6   8   19.76    0.63
  -4  -6  -8   20.80    0.31
   4  -6   8   20.78    0.34
   4   6   8   20.98    0.39
  -4  -6  -8   19.72    0.46
   4   6   8   21.57    0.47
   6  -6   8   39.72    0.62
  -6  -6  -8   41.04    0.46
   6   6   8   43.77    0.53
   6   6   8   41.91    0.46
  -6  -6  -8   40.48    0.51
   6  -6   8   43.25    0.43
   8   6   8    3.13    0.34
   8  -6   8    2.86    0.43
  -8   6  -8    2.49    0.34
   8  -6   8    3.26    0.35
   8   6   8    2.96    0.37
  -8  -6  -8    3.24    0.34
  10  -6   8    2.50    0.47
 -10   6  -8    2.50    0.36
  10   6   8    2.60    0.41
 -10  -6  -8    2.60    0.42
  10   6   8    2.45    0.43
  10  -6   8    1.93    0.37
 -11  -7   8   39.11    0.44
  11  -7  -8   37.60    0.46
  -9  -7   8   26.54    0.37
   9  -7  -8   23.82    0.40
  -7  -7   8    0.18    0.21
  -7  -7   8    0.08    0.28
   7  -7  -8    0.56    0.32
  -5  -7   8   27.86    0.38
  -5  -7   8   26.11    0.37
   5  -7  -8   27.72    0.38
  -3  -7   8   50.74    0.42
  -3  -7   8   51.71    0.44
   3  -7  -8   48.42    0.44
  -1  -7   8   18.86    0.33
  -1  -7   8   19.15    0.34
   1  -7  -8   17.65    0.36
  -1  -7  -8   -0.17    0.33
  -1  -7  -8    0.23    0.57
   1  -7   8   -0.27    0.31
  -1  -7  -8    0.18    0.55
  -3  -7  -8    3.42    0.33
   3  -7   8    3.58    0.30
   3   7   8    3.47    0.34
  -3  -7  -8    3.36    0.45
   5  -7   8   14.91    0.69
   5  -7   8   15.38    0.37
   5  -7   8   14.04    0.63
  -5  -7  -8   15.39    0.38
   5   7   8   17.38    0.46
   5   7   8   16.43    0.38
  -5  -7  -8   15.27    0.47
   7   7   8   18.41    0.43
   7   7   8   17.91    0.40
   7  -7   8   17.37    0.61
  -7  -7  -8   17.84    0.46
   7  -7   8   17.85    0.39
   9  -7   8    1.67    0.49
   9   7   8    1.73    0.44
   9   7   8    2.41    0.37
   9  -7   8    1.56    0.35
  -9  -7  -8    1.59    0.43
   8  -8  -8    1.77    0.35
  -8  -8   8    1.20    0.32
  -8  -8   8    1.69    0.36
  -6  -8   8    0.54    0.31
  -6  -8   8    1.18    0.34
   6  -8  -8   -0.07    0.31
  -4  -8   8    8.59    0.37
  -4  -8   8    8.85    0.33
   4  -8  -8    8.67    0.34
  -2  -8   8   39.60    0.43
  -2  -8   8   42.49    0.42
   2  -8  -8   38.17    0.45
   0  -8  -8   25.18    0.41
   0  -8   8   26.89    0.40
   0  -8   8   27.91    0.40
  -2  -8  -8    4.82    0.38
  -2  -8  -8    5.07    0.57
  -2  -8  -8    4.76    0.60
   2  -8   8    5.47    0.32
   2  -8   8    5.57    0.35
  -4  -8  -8   18.93    0.42
   4  -8   8   21.32    0.37
   4   8   8   21.88    0.43
  -4  -8  -8   21.15    0.52
   6  -8   8    2.50    0.36
   6   8   8    2.30    0.39
  -6  -8  -8    2.22    0.43
  -3  -9   8   10.56    0.37
  -3  -9   8    9.66    0.36
   3  -9  -8    9.39    0.40
   1  -9  -8   35.81    0.49
  -1  -9   8   36.37    0.44
  -1  -9   8   40.86    0.46
  -1  -9  -8    3.31    0.41
   1  -9   8    4.21    0.35
   1  -9   8    4.26    0.36
 -15   1   9    1.08    0.38
  15  -1  -9    0.58    0.34
 -15  -1   9    0.29    0.34
  15   1  -9    0.68    0.33
 -13   1   9   19.02    0.43
  13   1  -9   18.43    0.38
 -13  -1   9   18.57    0.38
  13  -1  -9   17.95    0.38
 -11   1   9    1.53    0.31
 -11  -1   9    1.47    0.36
  11   1  -9    1.42    0.32
  11  -1  -9    1.37    0.36
  -9  -1   9    9.33    0.34
  -9   1   9    9.42    0.37
  -7  -1   9    9.08    0.35
   7   1  -9    8.28    0.31
   7  -1  -9    8.09    0.31
  -7   1   9    9.06    0.42
  -5  -1   9    0.19    0.30
  -5  -1   9    0.40    0.38
  -5   1   9    0.53    0.34
  -5   1   9    0.48    0.37
   5   1  -9    0.43    0.29
   3   1  -9   18.23    0.40
  -3  -1   9   19.47    0.41
  -3  -1   9   20.10    0.39
  -3   1   9   18.67    0.48
  -3   1   9   18.73    0.45
   1   1  -9    0.72    0.41
  -1  -1   9    3.10    0.37
  -1   1   9    0.54    0.32
  -1   1   9    0.89    0.34
   1  -1  -9    1.00    0.33
   1   1   9    5.12    0.33
  -1  -1  -9    6.43    0.36
  -1   1  -9    6.11    0.38
  -1   1  -9    5.53    0.34
  -1  -1  -9    5.32    0.32
   1  -1   9    5.44    0.33
   1   1   9    6.14    0.33
   3   1   9    3.55    0.33
  -3  -1  -9    3.95    0.36
  -3   1  -9    3.23    0.31
  -3  -1  -9    3.59    0.31
   3  -1   9    3.78    0.36
   3   1   9    3.45    0.31
   3  -1   9    3.27    0.34
  -5   1  -9    4.98    0.29
  -5  -1  -9    5.30    0.33
   5   1   9    5.07    0.34
   5  -1   9    5.54    0.32
   5  -1   9    4.62    0.34
   7  -1   9    1.06    0.33
   7  -1   9    0.73    0.30
   7   1   9    0.14    0.30
  -7   1  -9    1.03    0.28
  -7  -1  -9    0.89    0.28
   7   1   9    0.34    0.33
   9   1   9   16.95    0.40
   9  -1   9   15.67    0.39
   9  -1   9   17.42    0.36
   9   1   9   17.25    0.37
  -9   1  -9   15.31    0.34
  -9  -1  -9   14.93    0.33
  11   1   9    0.36    0.35
  11  -1   9    0.03    0.38
  11  -1   9    0.15    0.30
 -11   1  -9   -0.07    0.28
  11   1   9   -0.35    0.32
 -11  -1  -9    0.25    0.30
  13   1   9   12.81    0.42
  13  -1   9   13.86    0.43
  13  -1   9   13.30    0.37
 -13   1  -9   12.92    0.38
  13   1   9   13.88    0.37
 -13  -1  -9   13.29    0.37
  16  -2  -9    2.86    0.42
 -16  -2   9    2.99    0.37
  16   2  -9    2.75    0.36
 -16   2   9    3.33    0.37
  14  -2  -9    7.26    0.36
  14   2  -9    8.17    0.34
 -14  -2   9    7.64    0.35
 -14   2   9    8.22    0.40
 -12   2   9    8.93    0.39
 -12  -2   9    8.97    0.35
  12  -2  -9    8.87    0.42
 -10  -2   9    4.20    0.36
 -10   2   9    3.92    0.38
  -8   2   9    0.17    0.37
  -8  -2   9    0.23    0.30
   8  -2  -9    0.22    0.27
  -6  -2   9   12.12    0.35
  -6   2   9   12.96    0.53
  -6   2   9   12.74    0.55
   6  -2  -9   11.70    0.32
   6   2  -9   11.84    0.40
   4  -2  -9    6.00    0.31
  -4   2   9    6.36    0.59
  -4  -2   9    7.19    0.34
  -4   2   9    6.80    0.55
   4   2  -9    5.95    0.40
  -2   2   9   50.40    0.73
   2   2  -9   48.05    0.65
  -2   2   9   49.81    0.79
  -2  -2   9   50.08    0.46
   2  -2  -9   50.25    0.47
   0  -2  -9    0.25    0.33
   0   2   9    0.17    0.37
   0  -2  -9    0.21    0.40
   0  -2   9    0.48    0.30
   0  -2   9   -0.10    0.35
   0   2   9   -0.06    0.30
  -2  -2  -9   26.37    0.33
  -2   2  -9   23.88    0.36
   2   2   9   25.92    0.43
  -2  -2  -9   25.00    0.40
   2  -2   9   27.34    0.38
   2   2   9   24.95    0.37
   2  -2   9   23.66    0.43
  -4  -2  -9    0.64    0.35
  -4   2  -9    1.10    0.28
   4   2   9    0.73    0.31
   4   2   9    0.54    0.32
  -4  -2  -9    0.82    0.28
   4  -2   9    0.76    0.29
   4  -2   9    1.00    0.40
   6  -2   9    3.92    0.34
  -6   2  -9    3.20    0.29
   6   2   9    3.81    0.32
  -6  -2  -9    3.23    0.29
   6  -2   9    3.63    0.22
   6   2   9    3.62    0.34
   8  -2   9    4.66    0.30
   8  -2   9    4.13    0.35
  -8   2  -9    3.85    0.28
  -8  -2  -9    4.25    0.29
   8   2   9    3.47    0.35
  10  -2   9    3.02    0.36
  10  -2   9    3.33    0.32
 -10   2  -9    3.53    0.31
  10   2   9    2.56    0.32
 -10  -2  -9    2.44    0.31
  10   2   9    2.48    0.34
  12  -2   9    6.26    0.38
  12  -2   9    6.49    0.33
 -12   2  -9    5.81    0.33
  12   2   9    6.31    0.38
 -12  -2  -9    5.94    0.34
  12   2   9    5.82    0.37
  15  -3  -9    2.42    0.43
  15   3  -9    2.10    0.35
 -15  -3   9    2.46    0.35
 -15   3   9    2.51    0.42
 -13   3   9    8.41    0.40
  13  -3  -9    7.86    0.45
 -13  -3   9    8.33    0.38
 -11   3   9    0.51    0.38
 -11  -3   9    0.07    0.31
  -9  -3   9    0.97    0.29
   9  -3  -9    0.15    0.31
  -9   3   9    0.49    0.50
  -7  -3   9    4.70    0.32
   7  -3  -9    4.53    0.29
   7   3  -9    4.35    0.39
   5  -3  -9    1.71    0.31
  -5  -3   9    2.76    0.29
  -5  -3   9    2.88    0.30
   5   3  -9    2.61    0.43
   3   3  -9   66.77    0.98
  -3  -3   9   69.30    0.49
  -3  -3   9   70.49    0.50
   3  -3  -9   67.93    0.47
  -1   3   9   48.04    0.94
  -1  -3   9   50.76    0.43
  -1   3   9   46.03    0.41
   1  -3  -9   47.93    0.45
  -1  -3  -9   43.89    0.44
   1   3   9   43.76    0.57
  -1  -3  -9   40.32    0.56
   1  -3   9   45.06    0.41
   1   3   9   40.47    0.42
   1  -3   9   39.75    0.57
  -3  -3  -9   24.04    0.40
  -3   3  -9   22.35    0.34
  -3  -3  -9   22.96    0.40
   3  -3   9   24.52    0.36
   3   3   9   23.53    0.47
   3   3   9   21.87    0.37
   3  -3   9   22.54    0.47
   5  -3   9    6.25    0.42
  -5  -3  -9    5.80    0.34
  -5   3  -9    5.41    0.30
  -5  -3  -9    5.28    0.35
   5   3   9    5.35    0.33
   5  -3   9    6.32    0.31
   5   3   9    5.15    0.32
   7  -3   9    0.51    0.39
  -7   3  -9    0.45    0.29
   7   3   9    0.65    0.32
  -7  -3  -9    0.35    0.28
   7  -3   9    0.44    0.28
   7   3   9    0.67    0.30
   9  -3   9    6.70    0.32
  -9  -3  -9    6.02    0.32
   9  -3   9    6.68    0.41
  -9   3  -9    5.93    0.29
   9   3   9    6.41    0.33
  11  -3   9    0.40    0.37
  11  -3   9    0.47    0.30
 -11   3  -9    0.64    0.28
 -11  -3  -9    0.52    0.35
  11   3   9    0.44    0.36
  11   3   9    1.25    0.32
  13  -3   9    5.03    0.38
  13  -3   9    4.27    0.36
 -13   3  -9    5.00    0.33
 -13  -3  -9    5.03    0.34
  13   3   9    5.31    0.37
  13   3   9    5.30    0.35
 -14   4   9    8.03    0.52
 -14  -4   9    8.09    0.36
  14  -4  -9    7.67    0.53
 -12   4   9    9.48    0.54
 -12  -4   9    9.02    0.35
 -10  -4   9    0.86    0.33
  10  -4  -9    1.42    0.30
   8   4  -9    0.27    0.40
  -8  -4   9    0.06    0.32
   8  -4  -9   -0.02    0.29
  -6  -4   9    0.22    0.29
   6  -4  -9    0.01    0.26
  -4  -4   9   13.24    0.34
  -4  -4   9   12.91    0.33
   4  -4  -9   12.05    0.31
  -2  -4   9   35.34    0.39
  -2  -4   9   36.40    0.39
   2  -4  -9   33.47    0.39
   0  -4  -9    1.34    0.60
   0  -4   9    0.13    0.27
   0   4   9    2.35    0.29
   0   4   9    0.20    0.56
   0  -4  -9    3.58    0.30
  -2  -4  -9   16.50    0.35
   2   4   9   15.99    0.46
   2  -4   9   17.07    0.34
  -2  -4  -9   14.65    0.45
   2   4   9   15.80    0.33
   2  -4   9   14.84    0.50
   4   4   9    1.36    0.38
  -4  -4  -9    1.09    0.33
  -4  -4  -9    1.27    0.36
  -4   4  -9    1.22    0.27
   4  -4   9    1.60    0.27
   4   4   9    1.62    0.30
   4  -4   9    1.42    0.40
   6  -4   9    0.62    0.40
   6   4   9    0.65    0.30
  -6   4  -9    0.62    0.27
  -6  -4  -9    0.42    0.33
   6  -4   9    1.01    0.29
   6   4   9    0.88    0.29
   8   4   9    6.89    0.34
   8  -4   9    6.01    0.41
  -8   4  -9    6.05    0.29
  -8  -4  -9    5.40    0.31
   8   4   9    6.40    0.34
   8  -4   9    6.52    0.31
  10  -4   9    0.70    0.32
  10   4   9    0.54    0.35
  10  -4   9    0.48    0.42
 -10  -4  -9    0.58    0.31
 -10   4  -9    0.71    0.31
  10   4   9    0.46    0.33
  12  -4   9    5.51    0.43
  12  -4   9    5.75    0.37
  12   4   9    5.16    0.40
 -12  -4  -9    5.50    0.40
 -12   4  -9    4.13    0.36
  12   4   9    4.90    0.39
  13   5  -9    5.59    0.50
 -13  -5   9    5.76    0.34
  13  -5  -9    4.44    0.34
 -11  -5   9   15.15    0.35
  11   5  -9   15.60    0.58
  11  -5  -9   15.09    0.36
   9   5  -9    8.16    0.68
  -9  -5   9    8.17    0.34
   9  -5  -9    7.15    0.32
   9   5  -9    7.52    0.66
   7  -5  -9    1.78    0.27
  -7  -5   9    1.91    0.30
   5  -5  -9   28.25    0.38
  -5  -5   9   28.68    0.36
  -5  -5   9   27.45    0.38
  -3  -5   9    5.67    0.31
  -3  -5   9    6.25    0.30
   3  -5  -9    5.31    0.32
  -1  -5   9    0.63    0.20
   1  -5  -9    0.83    0.29
  -1  -5  -9    8.38    0.34
   1  -5   9    8.68    0.30
  -1  -5  -9    7.44    0.56
   1   5   9    7.96    0.33
   1   5   9    8.48    0.59
   3   5   9    3.48    0.39
  -3  -5  -9    3.23    0.34
  -3  -5  -9    3.27    0.37
   3  -5   9    3.98    0.29
   3   5   9    3.94    0.33
   3  -5   9    3.52    0.52
   5  -5   9   29.85    0.54
  -5  -5  -9   30.97    0.42
   5   5   9   32.44    0.49
   5  -5   9   32.57    0.38
  -5  -5  -9   29.43    0.47
   5   5   9   31.23    0.39
   7  -5   9    3.36    0.42
   7  -5   9    4.21    0.31
  -7   5  -9    3.88    0.30
   7   5   9    4.15    0.39
  -7  -5  -9    3.90    0.33
   7   5   9    4.07    0.34
   9  -5   9    0.88    0.43
  -9  -5  -9    1.06    0.33
  -9   5  -9    0.93    0.29
   9   5   9    0.95    0.34
   9   5   9    0.90    0.35
   9  -5   9    0.99    0.33
  11  -5   9    1.60    0.34
  11  -5   9    2.42    0.44
 -11   5  -9    2.20    0.37
  11   5   9    2.09    0.39
 -11  -5  -9    2.01    0.38
  11   5   9    2.38    0.29
  12  -6  -9    2.68    0.36
 -12  -6   9    2.50    0.38
  12   6  -9    2.45    0.66
 -10  -6   9   25.54    0.41
  10  -6  -9   23.06    0.37
  -8  -6   9    7.95    0.34
   8  -6  -9    7.02    0.33
  -6  -6   9   18.07    0.34
   6  -6  -9   17.27    0.36
  -6  -6   9   17.57    0.35
  -4  -6   9   29.48    0.37
  -4  -6   9   29.89    0.36
   4  -6  -9   28.03    0.38
  -2  -6   9    3.06    0.28
  -2  -6   9    2.92    0.28
   2  -6  -9    2.91    0.31
   0  -6  -9    4.07    0.34
   0  -6   9    4.77    0.28
  -2  -6  -9   -0.08    0.31
   2  -6   9    0.03    0.27
  -2  -6  -9    0.33    0.43
   2   6   9    0.65    0.29
  -4  -6  -9   32.41    0.43
   4   6   9   30.33    0.42
   4  -6   9   32.80    0.39
  -4  -6  -9   30.43    0.52
   4  -6   9   29.56    0.82
   4   6   9   32.62    0.54
   6  -6   9   19.76    0.59
   6   6   9   20.79    0.43
  -6  -6  -9   20.50    0.38
   6  -6   9   20.14    0.38
   6   6   9   19.73    0.40
  -6  -6  -9   19.54    0.47
   8   6   9    1.87    0.41
   8   6   9    2.01    0.34
   8  -6   9    1.50    0.44
  -8  -6  -9    1.76    0.34
   8  -6   9    1.97    0.34
  -9  -7   9   23.02    0.40
   9  -7  -9   20.76    0.42
  -7  -7   9    7.43    0.30
  -7  -7   9    7.06    0.31
   7  -7  -9    6.64    0.35
  -5  -7   9   26.37    0.37
  -5  -7   9   24.48    0.36
   5  -7  -9   24.98    0.40
  -3  -7   9    5.77    0.31
  -3  -7   9    6.34    0.29
   3  -7  -9    5.66    0.34
  -1  -7   9    2.95    0.29
  -1  -7   9    3.02    0.32
   1  -7  -9    3.52    0.36
  -1  -7  -9    2.51    0.37
   1  -7   9    2.54    0.32
  -3  -7  -9    2.25    0.35
   3  -7   9    2.31    0.33
   3   7   9    2.84    0.31
  -3  -7  -9    2.48    0.45
   5   7   9   29.94    0.59
  -5  -7  -9   25.02    0.43
   5   7   9   27.39    0.43
  -5  -7  -9   26.39    0.53
   5  -7   9   27.55    0.41
  -7  -7  -9    8.19    0.45
   7  -7   9    8.13    0.60
   7   7   9    9.26    0.46
   7   7   9    9.23    0.44
   7  -7   9    7.85    0.36
  -6  -8   9   23.45    0.39
  -6  -8   9   24.79    0.41
   6  -8  -9   21.99    0.39
  -4  -8   9    8.30    0.36
  -4  -8   9    7.70    0.35
   4  -8  -9    7.10    0.35
  -2  -8   9    0.73    0.33
  -2  -8   9    0.79    0.34
   2  -8  -9    0.61    0.35
   0  -8  -9    4.51    0.34
   0  -8   9    5.04    0.35
   0  -8   9    4.57    0.34
  -2  -8  -9    1.97    0.37
   2  -8   9    1.58    0.37
   2  -8   9    1.64    0.37
  -4  -8  -9   10.06    0.39
   4  -8   9    9.74    0.37
  -4  -8  -9   11.02    0.57
 -16   0  10    7.25    0.39
  16   0 -10    4.98    0.41
 -14   0  10    2.39    0.34
  14   0 -10    2.42    0.33
 -12   0  10    4.82    0.40
 -10   0  10    8.39    0.34
  -8   0  10  228.54    0.95
   8   0 -10  206.60    0.76
  -6   0  10  134.63    0.76
  -6   0  10  133.30    0.74
   6   0 -10  125.91    0.67
  -4   0  10   86.10    0.63
  -4   0  10   83.72    0.61
   4   0 -10   83.82    0.57
  -2   0  10  140.88    0.76
   2   0 -10  131.59    0.70
   0   0 -10   12.39    0.42
   0   0  10    0.64    0.32
   0   0  10    0.82    0.33
  -2   0 -10   10.01    0.34
   2   0  10    9.67    0.36
   2   0  10   11.59    0.35
  -4   0 -10   29.49    0.38
   4   0  10   31.36    0.41
   6   0  10    3.34    0.31
  -6   0 -10    2.71    0.27
   6   0  10    3.84    0.33
   8   0  10   63.48    0.48
  -8   0 -10   57.38    0.45
   8   0  10   57.83    0.48
  10   0  10   13.35    0.38
  10   0  10   15.21    0.37
 -10   0 -10   13.37    0.34
  12   0  10    6.90    0.38
  12   0  10    7.03    0.34
 -12   0 -10    7.07    0.34
 -15   1  10    7.37    0.43
 -15  -1  10    5.94    0.37
  15   1 -10    5.94    0.37
  15  -1 -10    6.09    0.42
 -13   1  10    0.51    0.37
 -13  -1  10    0.43    0.33
  13  -1 -10    0.57    0.32
 -11   1  10    2.79    0.39
 -11  -1  10    3.19    0.32
  -9  -1  10   41.31    0.48
  -9   1  10   42.17    0.55
   9  -1 -10   38.89    0.41
  -7   1  10  110.61    0.75
  -7  -1  10  114.44    0.63
   7   1 -10  105.24    0.64
   7  -1 -10  107.23    0.56
  -7   1  10  115.01    0.78
  -5  -1  10   14.61    0.35
  -5  -1  10   14.60    0.37
  -5   1  10   15.11    0.42
  -5   1  10   15.20    0.45
   5   1 -10   13.86    0.42
  -3  -1  10   48.70    0.48
  -3  -1  10   48.57    0.46
  -3   1  10   47.16    0.59
  -3   1  10   49.56    0.57
   3   1 -10   46.99    0.55
   1   1 -10   65.55    0.63
  -1  -1  10   67.74    0.52
  -1   1  10   61.14    0.50
  -1   1  10   71.40    0.64
  -1  -1 -10   30.79    0.45
  -1   1 -10   30.53    0.47
  -1   1 -10   28.91    0.44
  -1  -1 -10   28.01    0.42
   1   1  10   28.13    0.41
   1  -1  10   27.62    0.47
   1   1  10   33.94    0.45
   3   1  10   18.73    0.42
  -3  -1 -10   17.70    0.41
  -3   1 -10   16.45    0.35
  -3  -1 -10   16.28    0.39
   3  -1  10   18.72    0.36
   3   1  10   17.18    0.37
   3  -1  10   17.06    0.43
  -5   1 -10    1.24    0.29
  -5  -1 -10    4.36    0.29
   5   1  10    4.11    0.33
   5  -1  10    0.79    0.30
   5  -1  10    0.15    0.31
   7  -1  10   34.87    0.39
  -7   1 -10   31.55    0.39
  -7  -1 -10   30.99    0.38
   7   1  10   32.34    0.43
   7  -1  10   32.50    0.44
   9  -1  10   15.52    0.41
   9  -1  10   17.70    0.37
   9   1  10   17.22    0.34
  -9   1 -10   17.14    0.35
  -9  -1 -10   16.40    0.37
   9   1  10   15.96    0.43
  11  -1  10    0.78    0.37
  11  -1  10    0.34    0.31
 -11   1 -10    0.23    0.32
  11   1  10    0.71    0.37
 -11  -1 -10   -0.12    0.34
  11   1  10    0.81    0.33
  13  -1  10    0.51    0.40
  13  -1  10    0.61    0.35
 -13   1 -10    1.17    0.37
 -13  -1 -10    0.17    0.33
  13   1  10    0.52    0.38
  13   1  10    1.02    0.37
 -16  -2  10   21.15    0.41
  16  -2 -10   18.31    0.51
 -16   2  10   21.08    0.47
  14  -2 -10    6.76    0.42
 -14  -2  10    7.46    0.38
 -14   2  10    7.36    0.41
 -12   2  10    0.49    0.40
 -12  -2  10    0.89    0.35
 -10  -2  10   53.36    0.47
 -10   2  10   53.74    0.61
  10  -2 -10   51.12    0.44
  -8   2  10   79.26    0.80
  -8   2  10   79.60    0.81
  -8  -2  10   79.93    0.52
   8   2 -10   72.91    0.62
   8  -2 -10   72.18    0.49
  -6  -2  10   13.52    0.34
  -6   2  10   13.95    0.54
  -6   2  10   13.22    0.56
   6  -2 -10   12.53    0.34
   6   2 -10   11.90    0.36
  -4  -2  10    1.37    0.31
  -4   2  10    1.18    0.51
  -4   2  10    1.17    0.44
   4  -2 -10    0.70    0.29
   4   2 -10    0.75    0.38
  -2   2  10   33.16    0.60
   2   2 -10   32.37    0.56
  -2   2  10   32.05    0.59
   2  -2 -10   31.37    0.42
   0  -2 -10   44.27    0.47
   0   2  10   45.22    0.57
   0  -2 -10   41.22    0.56
   0   2  10   39.96    0.42
   0  -2  10   46.96    0.44
   0  -2  10   39.92    0.49
  -2  -2 -10   17.85    0.40
  -2   2 -10   16.48    0.35
   2   2  10   18.86    0.46
  -2  -2 -10   17.58    0.43
   2  -2  10   19.47    0.35
   2   2  10   15.98    0.37
   2  -2  10   18.32    0.40
  -4  -2 -10   12.39    0.37
  -4   2 -10   10.97    0.31
   4   2  10   12.77    0.41
  -4  -2 -10   11.75    0.33
   4  -2  10   13.10    0.34
   4   2  10   11.12    0.34
   4  -2  10   11.15    0.37
  -6   2 -10    4.36    0.30
   6   2  10    4.59    0.34
  -6  -2 -10    4.57    0.32
   6   2  10    5.17    0.36
   6  -2  10    5.68    0.34
   6  -2  10    5.00    0.40
   8  -2  10   40.87    0.48
   8  -2  10   45.93    0.44
  -8   2 -10   40.17    0.39
  -8  -2 -10   40.50    0.43
   8   2  10   40.50    0.43
  10  -2  10    7.22    0.41
  10  -2  10    7.94    0.34
 -10   2 -10    6.44    0.33
  10   2  10    7.14    0.37
 -10  -2 -10    6.20    0.34
  10   2  10    6.10    0.37
  12  -2  10    0.67    0.40
  12  -2  10    1.07    0.33
 -12   2 -10    0.60    0.34
 -12  -2 -10    0.61    0.34
  12   2  10    0.09    0.36
  12   2  10    1.16    0.39
 -15  -3  10   16.68    0.43
  15  -3 -10   14.11    0.52
 -15   3  10   16.00    0.52
 -13   3  10    5.52    0.47
 -13  -3  10    5.93    0.35
 -11  -3  10   12.78    0.37
 -11   3  10   13.11    0.51
  11  -3 -10   11.88    0.34
  -9  -3  10   56.88    0.47
   9   3 -10   52.16    0.60
   9  -3 -10   52.27    0.45
   7  -3 -10   35.95    0.39
  -7  -3  10   41.77    0.42
   7   3 -10   36.68    0.59
  -5  -3  10   14.41    0.34
  -5  -3  10   14.59    0.36
   5  -3 -10   13.60    0.34
   5   3 -10   15.11    0.51
   3   3 -10    2.37    0.50
  -3  -3  10    2.24    0.29
  -3  -3  10    1.95    0.31
   3  -3 -10    1.73    0.32
  -1  -3  10   94.28    0.54
  -1   3  10   86.50    1.05
   1  -3 -10   91.96    0.55
  -1  -3 -10   78.56    0.53
   1   3  10   71.49    0.49
  -1  -3 -10   69.84    0.67
   1  -3  10   79.94    0.49
   1   3  10   74.18    0.68
   1  -3  10   69.74    0.69
  -3  -3 -10    1.05    0.34
  -3   3 -10   -0.71    0.32
  -3  -3 -10    0.40    0.29
   3   3  10    0.52    0.32
   3  -3  10   -0.01    0.30
   3   3  10    0.16    0.31
   3  -3  10    3.18    0.33
  -5  -3 -10    9.06    0.35
  -5   3 -10    8.86    0.33
  -5  -3 -10    9.35    0.37
   5   3  10    9.57    0.40
   5   3  10    9.35    0.32
   5  -3  10    9.53    0.34
   5  -3  10    9.21    0.36
   7  -3  10    4.75    0.43
  -7   3 -10    4.80    0.30
  -7  -3 -10    4.06    0.31
   7   3  10    4.50    0.38
   7   3  10    3.89    0.32
   7  -3  10    4.57    0.31
   9  -3  10    3.27    0.37
   9  -3  10    3.12    0.33
  -9   3 -10    2.15    0.32
  -9  -3 -10    2.89    0.31
   9   3  10    2.85    0.34
   9   3  10    2.31    0.35
  11  -3  10    4.49    0.40
  11  -3  10    3.98    0.35
 -11   3 -10    4.22    0.34
 -11  -3 -10    3.99    0.36
  11   3  10    4.84    0.37
  11   3  10    4.57    0.35
 -14   4  10   28.55    0.77
 -14  -4  10   30.66    0.46
  12  -4 -10    5.29    0.33
 -12  -4  10    5.77    0.33
 -10  -4  10   47.92    0.44
  10   4 -10   43.17    0.60
  10  -4 -10   46.01    0.43
  -8  -4  10   25.55    0.40
   8  -4 -10   23.02    0.37
   8   4 -10   23.77    0.62
  -6  -4  10   13.85    0.35
  -6  -4  10   13.64    0.34
   6  -4 -10   11.64    0.33
  -4  -4  10    3.82    0.30
  -4  -4  10    3.59    0.29
   4  -4 -10    3.60    0.30
  -2  -4  10    9.14    0.32
  -2  -4  10    8.86    0.32
   2  -4 -10    8.91    0.32
   0  -4 -10   91.29    0.53
   0  -4  10   92.21    0.52
   0   4  10   94.36    1.33
   0   4  10   83.73    0.50
  -2  -4 -10   43.54    0.45
   2   4  10   44.36    0.62
  -2  -4 -10   39.60    0.59
   2  -4  10   45.13    0.42
   2   4  10   40.98    0.42
   2  -4  10   39.39    0.65
   4   4  10   12.01    0.42
  -4  -4 -10   12.10    0.36
  -4  -4 -10   11.24    0.36
   4  -4  10   12.85    0.33
   4   4  10   11.22    0.34
   4  -4  10   10.87    0.46
   6  -4  10    8.96    0.43
   6   4  10    9.04    0.35
  -6   4 -10    8.30    0.30
  -6  -4 -10    8.22    0.33
   6  -4  10    9.22    0.32
   6   4  10    8.39    0.34
   8  -4  10    1.15    0.36
   8   4  10    0.91    0.39
  -8   4 -10    0.84    0.28
  -8  -4 -10    0.57    0.32
   8   4  10    0.70    0.30
   8  -4  10    1.04    0.31
  10  -4  10    7.10    0.33
  10  -4  10    6.77    0.42
  10   4  10    7.79    0.37
 -10  -4 -10    7.00    0.36
 -10   4 -10    6.84    0.33
  10   4  10    6.98    0.35
  13   5 -10    0.69    0.48
  13  -5 -10    0.71    0.35
 -13  -5  10    0.87    0.36
 -11  -5  10   37.33    0.42
  11   5 -10   37.75    0.77
  11   5 -10   35.42    0.71
  11  -5 -10   36.00    0.41
  -9  -5  10   19.78    0.39
   9  -5 -10   17.13    0.35
  -7  -5  10    1.52    0.28
   7  -5 -10    1.22    0.28
  -7  -5  10    1.20    0.29
  -5  -5  10   14.50    0.34
  -5  -5  10   14.59    0.33
   5  -5 -10   14.50    0.32
  -3  -5  10   10.10    0.33
  -3  -5  10    9.35    0.31
   3  -5 -10    9.11    0.32
  -1  -5  10   37.42    0.40
   1  -5 -10   35.17    0.41
  -1  -5 -10  109.84    0.56
  -1  -5 -10  103.99    1.31
   1  -5  10  116.41    0.54
   1   5  10  105.29    0.55
  -3  -5 -10    2.72    0.31
   3   5  10    2.80    0.40
  -3  -5 -10    2.33    0.42
   3  -5  10    2.87    0.30
   3   5  10    3.31    0.32
   3  -5  10    2.50    0.52
   5   5  10   22.30    0.37
  -5  -5 -10   23.01    0.39
   5   5  10   23.77    0.47
  -5  -5 -10   21.84    0.45
   5  -5  10   22.62    0.35
   5  -5  10   21.28    0.55
   7  -5  10    0.69    0.41
  -7   5 -10    0.47    0.28
   7   5  10    0.86    0.34
  -7  -5 -10    1.09    0.33
   7   5  10    0.66    0.34
   7  -5  10    1.14    0.31
   9  -5  10    0.24    0.45
  -9   5 -10    0.04    0.32
   9   5  10   -0.20    0.42
  -9  -5 -10   -0.22    0.36
   9   5  10   -0.05    0.36
   9  -5  10    0.37    0.34
  12  -6 -10    0.46    0.35
 -12  -6  10    0.85    0.38
 -10  -6  10   30.16    0.43
  10  -6 -10   26.99    0.39
  -8  -6  10   27.32    0.40
  -8  -6  10   29.83    0.41
   8  -6 -10   26.26    0.39
  -6  -6  10    4.84    0.32
  -6  -6  10    4.48    0.23
   6  -6 -10    4.29    0.32
  -4  -6  10    2.64    0.30
  -4  -6  10    2.81    0.30
   4  -6 -10    2.73    0.31
  -2  -6  10    5.27    0.30
  -2  -6  10    5.22    0.31
   2  -6 -10    5.08    0.33
   0  -6 -10   33.03    0.41
   0  -6  10   34.21    0.38
  -2  -6 -10   12.17    0.38
  -2  -6 -10   11.06    0.64
   2  -6  10   12.23    0.32
   2   6  10   10.73    0.34
  -4  -6 -10    0.98    0.35
  -4  -6 -10    1.02    0.39
   4  -6  10    1.24    0.28
   4   6  10    0.87    0.32
   4   6  10    1.54    0.44
   6   6  10    0.86    0.43
   6  -6  10    0.55    0.32
   6   6  10    0.18    0.32
   6  -6  10    0.78    0.50
  -6  -6 -10    0.59    0.39
   8  -6  10    6.10    0.53
  -8  -6 -10    5.32    0.38
   8   6  10    6.00    0.37
   8  -6  10    5.30    0.37
   8   6  10    5.71    0.40
  -9  -7  10    8.05    0.37
  -9  -7  10    9.31    0.38
   9  -7 -10    8.97    0.36
  -7  -7  10   18.70    0.35
  -7  -7  10   19.84    0.38
   7  -7 -10   18.57    0.40
  -5  -7  10   16.04    0.36
  -5  -7  10   16.69    0.35
   5  -7 -10   15.84    0.38
  -3  -7  10    0.34    0.29
  -3  -7  10    0.27    0.30
   3  -7 -10    0.38    0.31
   1  -7 -10   30.00    0.40
  -1  -7  10   30.37    0.39
  -1  -7  10   29.64    0.40
  -1  -7 -10   22.78    0.42
   1  -7  10   23.91    0.37
   1  -7  10   23.92    0.38
  -3  -7 -10    1.32    0.36
  -3  -7 -10    0.84    0.55
   3  -7  10    1.11    0.30
   3   7  10    0.47    0.39
  -5  -7 -10    0.78    0.35
  -5  -7 -10    1.00    0.43
   5  -7  10    0.73    0.35
   5   7  10    0.74    0.38
   5   7  10    1.19    0.45
  -6  -8  10   18.69    0.37
  -6  -8  10   20.34    0.40
   6  -8 -10   17.95    0.40
  -4  -8  10    1.71    0.32
  -4  -8  10    1.31    0.34
   4  -8 -10    0.99    0.33
   2  -8 -10    3.62    0.38
  -2  -8  10    4.95    0.36
  -2  -8  10    4.06    0.36
   0  -8 -10    0.38    0.37
   0  -8  10    0.68    0.34
   0  -8  10    1.00    0.33
  -2  -8 -10    8.58    0.41
   2  -8  10    9.67    0.39
   2  -8  10   10.43    0.39
 -15   1  11    0.19    0.42
 -15  -1  11   -0.63    0.37
 -13   1  11    3.76    0.42
 -13  -1  11    3.65    0.35
 -11   1  11    0.57    0.37
  11  -1 -11    0.48    0.27
 -11  -1  11    0.55    0.31
  -9  -1  11   10.14    0.35
  -9   1  11   10.39    0.42
   9   1 -11    9.35    0.37
   9  -1 -11    9.23    0.31
  -7  -1  11    2.79    0.37
  -7   1  11    2.56    0.38
  -7  -1  11    2.86    0.34
   7   1 -11    2.70    0.37
  -7   1  11    2.49    0.38
  -5  -1  11   14.26    0.40
  -5  -1  11   14.33    0.38
  -5   1  11   14.40    0.44
  -5   1  11   14.23    0.46
   5   1 -11   13.12    0.43
  -3   1  11   10.07    0.40
  -3  -1  11    9.89    0.33
  -3   1  11   10.86    0.39
  -3  -1  11   10.09    0.34
   3   1 -11    9.88    0.37
   1   1 -11   23.76    0.44
  -1  -1  11   25.07    0.38
  -1   1  11   24.79    0.42
  -1  -1 -11    3.35    0.33
  -1   1 -11    3.32    0.43
  -1  -1 -11    3.10    0.34
   1   1  11    3.08    0.31
   1  -1  11    3.04    0.33
   1   1  11    3.67    0.41
   3   1  11   39.07    0.45
  -3  -1 -11   37.70    0.45
  -3   1 -11   34.67    0.41
  -3  -1 -11   34.72    0.43
   3   1  11   34.69    0.41
   3  -1  11   34.99    0.48
   5   1  11    0.78    0.32
  -5   1 -11    0.10    0.28
  -5  -1 -11    0.29    0.30
   5   1  11    0.23    0.31
   5  -1  11    0.53    0.38
   5  -1  11    0.76    0.29
   7  -1  11   18.65    0.36
  -7   1 -11   15.67    0.33
  -7  -1 -11   16.87    0.36
   7   1  11   16.21    0.37
   7  -1  11   16.52    0.39
   9  -1  11    0.14    0.32
   9   1  11    0.72    0.34
  -9   1 -11    0.49    0.28
  -9  -1 -11    0.62    0.34
   9   1  11    0.32    0.33
   9  -1  11    0.07    0.36
  11  -1  11    2.52    0.38
  11  -1  11    1.98    0.35
 -11   1 -11    1.99    0.33
  11   1  11    2.48    0.33
 -11  -1 -11    1.72    0.34
  11   1  11    1.97    0.37
 -14  -2  11    0.57    0.37
 -14   2  11    0.52    0.39
 -12   2  11    6.94    0.44
  12  -2 -11    6.98    0.31
 -12  -2  11    6.76    0.38
 -10  -2  11    0.40    0.32
 -10   2  11    0.02    0.38
  10   2 -11    0.37    0.28
  10  -2 -11    0.86    0.29
  -8   2  11   24.42    0.60
  -8   2  11   24.24    0.60
  -8  -2  11   23.92    0.40
   8  -2 -11   22.19    0.35
   8   2 -11   22.18    0.47
  -6  -2  11    3.43    0.32
  -6   2  11    3.28    0.50
  -6   2  11    3.47    0.48
   6  -2 -11    3.25    0.32
   6   2 -11    3.30    0.33
  -4  -2  11   12.77    0.34
  -4   2  11   12.73    0.56
   4  -2 -11   11.71    0.33
  -4   2  11   13.20    0.53
   4   2 -11   12.93    0.42
  -2   2  11    1.35    0.38
   2   2 -11    1.15    0.38
  -2   2  11    1.21    0.35
   2  -2 -11    1.12    0.32
   0  -2 -11    2.39    0.33
   0   2  11    2.05    0.36
   0  -2  11    2.18    0.30
   0  -2  11    1.71    0.35
   0   2  11    1.87    0.30
   2  -2  11    8.18    0.37
  -2  -2 -11    7.67    0.27
   2   2  11    7.81    0.41
  -2  -2 -11    6.81    0.34
   2  -2  11    6.71    0.39
   2   2  11    7.21    0.33
  -4  -2 -11    4.12    0.36
  -4   2 -11    3.55    0.30
   4   2  11    3.41    0.38
  -4  -2 -11    3.41    0.30
   4  -2  11    3.81    0.32
   4   2  11    3.31    0.33
   4  -2  11    3.65    0.38
  -6   2 -11   10.81    0.34
   6   2  11   11.36    0.36
  -6  -2 -11    9.99    0.34
   6   2  11    9.12    0.37
   6  -2  11   11.57    0.35
   6  -2  11   10.15    0.36
   8  -2  11    4.20    0.34
  -8   2 -11    3.83    0.30
   8   2  11    3.98    0.34
  -8  -2 -11    3.75    0.32
   8   2  11    3.84    0.36
   8  -2  11    3.52    0.37
  10  -2  11    3.91    0.39
  10  -2  11    4.00    0.38
 -10   2 -11    3.52    0.34
 -10  -2 -11    3.31    0.37
  10   2  11    3.23    0.35
  10   2  11    3.57    0.37
 -13   3  11    2.93    0.51
  13  -3 -11    3.29    0.33
 -13  -3  11    3.53    0.35
 -11  -3  11    5.95    0.38
 -11   3  11    5.90    0.62
 -11   3  11    6.12    0.60
  11   3 -11    5.35    0.38
  11  -3 -11    6.00    0.31
  -9  -3  11   25.78    0.39
   9  -3 -11   23.85    0.38
   9   3 -11   23.62    0.49
  -7  -3  11   21.14    0.35
   7  -3 -11   20.01    0.38
  -7  -3  11   20.82    0.38
   7   3 -11   20.01    0.54
   5   3 -11    8.84    0.51
  -5  -3  11    9.08    0.32
  -5  -3  11    9.46    0.37
   5  -3 -11   10.62    0.33
  -3  -3  11    4.80    0.31
  -3  -3  11    4.84    0.30
   3  -3 -11    5.92    0.33
  -1  -3  11    0.62    0.29
  -1   3  11    0.10    0.46
   1  -3 -11   -0.74    0.32
  -1  -3 -11    2.93    0.35
  -1  -3 -11    3.06    0.41
   1  -3  11    3.12    0.32
   1   3  11    3.09    0.40
   1  -3  11    2.62    0.38
   1   3  11    1.73    0.31
  -3  -3 -11    6.80    0.37
   3  -3  11    7.08    0.34
  -3  -3 -11    6.57    0.41
   3   3  11    7.57    0.44
   3   3  11    6.56    0.35
   3  -3  11    6.78    0.40
  -5  -3 -11    0.62    0.34
  -5   3 -11    0.39    0.30
  -5  -3 -11    0.16    0.34
   5   3  11    0.37    0.32
   5  -3  11    0.08    0.28
   5   3  11    0.47    0.32
   5  -3  11    0.16    0.32
  -7   3 -11   15.98    0.35
  -7  -3 -11   15.48    0.36
   7   3  11   17.47    0.44
   7   3  11   15.75    0.38
   7  -3  11   17.39    0.37
   7  -3  11   16.13    0.45
   9  -3  11    1.30    0.36
   9  -3  11    0.87    0.32
  -9   3 -11    0.49    0.31
  -9  -3 -11    0.85    0.32
   9   3  11    1.34    0.35
   9   3  11    1.08    0.36
  11  -3  11    6.71    0.43
  11  -3  11    6.31    0.38
 -11   3 -11    6.42    0.36
 -11  -3 -11    5.96    0.38
  11   3  11    5.55    0.38
  12   4 -11    0.49    0.40
  12  -4 -11    0.64    0.31
 -12  -4  11    0.83    0.35
  10  -4 -11   11.13    0.32
 -10  -4  11   11.29    0.35
  10   4 -11   11.00    0.48
  -8  -4  11   23.02    0.38
   8  -4 -11   22.33    0.36
   8   4 -11   22.09    0.69
  -6  -4  11   -0.12    0.31
  -6  -4  11    0.91    0.30
   6  -4 -11    0.41    0.29
  -4  -4  11    9.73    0.34
  -4  -4  11    9.99    0.33
   4  -4 -11    9.54    0.34
  -2  -4  11    0.10    0.31
  -2  -4  11   -0.03    0.30
   2  -4 -11    0.54    0.31
   0  -4 -11    0.79    0.33
   0  -4  11   -0.14    0.32
   0   4  11    0.05    0.76
   0   4  11    1.15    0.31
  -2  -4 -11    7.76    0.33
   2   4  11    7.38    0.46
  -2  -4 -11    6.96    0.45
   2  -4  11    8.96    0.33
   2   4  11    7.04    0.33
   2  -4  11    7.02    0.46
   4   4  11    6.02    0.41
  -4  -4 -11    5.63    0.34
  -4  -4 -11    5.33    0.38
   4  -4  11    5.80    0.30
   4   4  11    5.75    0.31
   4  -4  11    5.30    0.44
   6   4  11    4.62    0.42
  -6   4 -11    4.44    0.24
  -6  -4 -11    4.34    0.38
   6   4  11    4.32    0.34
   6  -4  11    4.08    0.30
   6  -4  11    3.91    0.41
   8   4  11   14.59    0.40
  -8   4 -11   12.14    0.35
  -8  -4 -11   12.99    0.37
   8   4  11   12.38    0.38
   8  -4  11   14.16    0.37
   8  -4  11   12.93    0.42
  10  -4  11    0.14    0.48
  10  -4  11    0.27    0.36
  10   4  11    0.17    0.38
 -10   4 -11    0.14    0.35
 -10  -4 -11    0.12    0.37
  10   4  11    0.02    0.37
  11   5 -11    7.03    0.74
 -11  -5  11    7.66    0.39
  11   5 -11    6.99    0.71
  11  -5 -11    6.99    0.35
  -9  -5  11    1.20    0.32
   9  -5 -11    0.97    0.29
  -7  -5  11    4.07    0.33
  -7  -5  11    3.68    0.33
   7  -5 -11    2.96    0.32
  -5  -5  11    7.86    0.32
  -5  -5  11    7.79    0.33
   5  -5 -11    7.43    0.32
  -3  -5  11    3.91    0.28
  -3  -5  11    3.90    0.29
   3  -5 -11    3.57    0.32
  -1  -5  11   17.16    0.34
  -1  -5  11   17.32    0.35
   1  -5 -11   16.44    0.35
  -1  -5 -11    5.84    0.32
   1  -5  11    7.27    0.32
   1   5  11    5.89    0.31
  -3  -5 -11    0.06    0.31
  -3  -5 -11    0.18    0.43
   3  -5  11   -0.03    0.31
   3   5  11    0.36    0.31
   3  -5  11    0.20    0.57
   3   5  11    0.31    0.44
  -5  -5 -11    2.41    0.34
   5   5  11    2.58    0.40
  -5  -5 -11    2.09    0.37
   5  -5  11    3.16    0.32
   5   5  11    2.58    0.30
   5  -5  11    2.41    0.45
  -7   5 -11    0.43    0.31
   7   5  11    0.54    0.40
  -7  -5 -11    0.52    0.39
   7   5  11    0.56    0.34
   7  -5  11    0.92    0.31
   7  -5  11    0.09    0.43
   9  -5  11    0.82    0.41
  -9   5 -11    0.89    0.34
   9   5  11    1.02    0.45
  -9  -5 -11    1.08    0.43
   9   5  11    0.33    0.35
   9  -5  11    0.58    0.33
 -10  -6  11    3.88    0.33
  10  -6 -11    3.12    0.32
  -8  -6  11   -0.09    0.31
  -8  -6  11    0.55    0.31
   8  -6 -11    0.78    0.32
  -6  -6  11   12.95    0.38
  -6  -6  11   12.42    0.35
   6  -6 -11   11.80    0.34
  -4  -6  11    6.18    0.33
  -4  -6  11    6.05    0.33
   4  -6 -11    5.47    0.33
  -2  -6  11   20.41    0.34
  -2  -6  11   20.31    0.35
   2  -6 -11   19.94    0.39
   0  -6 -11   34.67    0.43
   0  -6  11   36.00    0.41
  -2  -6 -11    0.65    0.35
   2  -6  11    0.26    0.30
   2   6  11    0.19    0.31
  -4  -6 -11    6.93    0.37
  -4  -6 -11    6.45    0.49
   4  -6  11    7.21    0.33
   4   6  11    6.77    0.36
   4   6  11    7.40    0.47
   6   6  11    0.57    0.45
  -6  -6 -11    0.37    0.41
   6   6  11    0.10    0.37
   6  -6  11    0.69    0.30
   6  -6  11    0.71    0.55
  -7  -7  11    0.84    0.34
  -7  -7  11    1.36    0.35
   7  -7 -11    0.81    0.37
  -5  -7  11    3.79    0.35
  -5  -7  11    4.35    0.31
   5  -7 -11    3.72    0.37
  -3  -7  11   -0.15    0.28
  -3  -7  11   -0.05    0.32
   3  -7 -11   -0.44    0.32
   1  -7 -11   27.82    0.41
  -1  -7  11   27.12    0.39
  -1  -7  11   28.69    0.41
  -1  -7 -11   12.07    0.38
   1  -7  11   13.73    0.36
   1  -7  11   12.46    0.36
  -3  -7 -11    2.82    0.38
   3  -7  11    3.02    0.34
 -14   0  12   40.06    0.56
 -12   0  12   29.87    0.50
  12   0 -12   27.36    0.41
  10   0 -12    4.76    0.37
 -10   0  12    4.98    0.33
  -8   0  12    6.43    0.36
  -8   0  12    6.35    0.33
   8   0 -12    5.86    0.32
  -6   0  12    1.19    0.36
  -6   0  12    1.71    0.33
   6   0 -12    1.16    0.32
  -4   0  12   35.45    0.45
  -4   0  12   36.19    0.51
   4   0 -12   34.10    0.47
   2   0 -12   52.48    0.50
  -2   0  12   55.55    0.50
   0   0 -12    3.21    0.34
   0   0  12    2.23    0.30
   0   0  12    2.69    0.36
  -2   0 -12  109.55    0.62
  -2   0 -12   99.83    0.58
   2   0  12   98.35    0.58
   2   0  12  115.46    0.61
   4   0  12   15.81    0.37
  -4   0 -12   14.00    0.34
   4   0  12   14.69    0.40
  -6   0 -12   31.47    0.41
   6   0  12   32.47    0.44
   8   0  12    1.05    0.34
  -8   0 -12    0.36    0.31
   8   0  12    0.53    0.36
  10   0  12   16.21    0.37
 -10   0 -12   15.03    0.37
  10   0  12   14.51    0.42
 -15   1  12    5.48    0.46
 -15  -1  12    5.09    0.47
 -13   1  12   45.34    0.58
 -13  -1  12   45.24    0.50
  13   1 -12   42.52    0.48
  13  -1 -12   41.51    0.49
  11   1 -12   12.18    0.37
 -11   1  12   13.50    0.44
  11  -1 -12   11.81    0.35
 -11  -1  12   12.98    0.38
  -9  -1  12   12.47    0.41
  -9  -1  12   12.31    0.34
  -9   1  12   12.36    0.43
  -9   1  12   11.81    0.42
   9   1 -12   11.80    0.40
  -7   1  12   23.16    0.50
  -7  -1  12   23.12    0.38
  -7   1  12   23.40    0.47
  -7  -1  12   24.22    0.43
   7   1 -12   21.44    0.44
  -5  -1  12    8.08    0.35
  -5  -1  12    7.74    0.33
  -5   1  12    8.79    0.41
  -5   1  12    8.01    0.43
   5   1 -12    7.62    0.35
   3   1 -12   12.66    0.39
  -3   1  12   13.08    0.44
  -3  -1  12   13.13    0.35
  -3  -1  12   13.73    0.40
  -3   1  12   13.37    0.42
   1   1 -12    4.62    0.41
  -1  -1  12    4.46    0.30
  -1   1  12    4.74    0.39
   1   1  12   11.54    0.35
  -1   1 -12   11.28    0.37
  -1  -1 -12   11.05    0.34
   1   1  12   10.59    0.33
   1  -1  12    9.93    0.33
   3   1  12   27.57    0.41
  -3  -1 -12   26.02    0.41
  -3   1 -12   25.00    0.38
  -3  -1 -12   23.82    0.38
   3   1  12   24.43    0.38
   3  -1  12   24.07    0.40
   5   1  12    1.87    0.37
  -5   1 -12    1.37    0.28
  -5  -1 -12    1.81    0.30
   5   1  12    1.72    0.31
   5  -1  12    1.74    0.32
   5  -1  12    2.37    0.31
   7  -1  12    0.47    0.30
  -7   1 -12    0.09    0.29
  -7  -1 -12    0.62    0.30
   7   1  12    0.24    0.33
   7  -1  12    0.17    0.33
   9  -1  12    0.21    0.31
  -9   1 -12    0.79    0.31
   9   1  12    0.37    0.33
  -9  -1 -12    0.53    0.34
   9   1  12    0.29    0.35
   9  -1  12    0.47    0.39
  11  -1  12    1.65    0.41
 -11   1 -12    1.05    0.36
 -11  -1 -12    1.73    0.38
  11   1  12    1.88    0.39
  11   1  12    1.94    0.37
  11  -1  12    2.19    0.43
 -14  -2  12   16.79    0.43
  14  -2 -12   14.96    0.41
 -14   2  12   16.98    0.55
 -12   2  12   14.20    0.49
  12   2 -12   13.95    0.44
  12  -2 -12   13.11    0.36
 -12  -2  12   14.38    0.44
 -10  -2  12    1.01    0.32
 -10   2  12    1.05    0.41
 -10   2  12    1.00    0.42
  10  -2 -12    0.53    0.29
  10   2 -12    0.71    0.34
  -8  -2  12   11.47    0.34
  -8   2  12   12.38    0.56
  -8  -2  12   12.42    0.36
  -8   2  12   12.23    0.53
   8  -2 -12   11.56    0.33
   8   2 -12   12.32    0.41
  -6  -2  12   10.29    0.35
  -6  -2  12    9.93    0.37
  -6   2  12    9.08    0.56
  -6   2  12    9.95    0.60
   6  -2 -12    8.88    0.34
   6   2 -12    9.25    0.44
   4   2 -12   13.24    0.46
  -4  -2  12   12.78    0.35
  -4   2  12   13.07    0.58
   4  -2 -12   13.60    0.35
  -4   2  12   13.17    0.55
  -2   2  12   22.72    0.53
   2   2 -12   20.94    0.49
  -2   2  12   22.63    0.55
   2  -2 -12   20.83    0.38
   0  -2 -12    1.74    0.34
   0   2  12    1.41    0.38
   0   2  12    1.35    0.30
  -2  -2 -12   25.00    0.42
   2   2  12   25.16    0.48
  -2  -2 -12   22.36    0.42
   2  -2  12   26.29    0.37
   2   2  12   22.70    0.36
   2  -2  12   22.25    0.44
  -4  -2 -12    9.26    0.37
  -4   2 -12    8.11    0.32
   4   2  12    9.41    0.35
  -4  -2 -12    7.65    0.33
   4   2  12    8.10    0.35
   4  -2  12    9.37    0.33
   4  -2  12    7.99    0.34
  -6   2 -12    1.48    0.30
   6   2  12    1.96    0.34
  -6  -2 -12    1.86    0.32
   6   2  12    1.86    0.34
   6  -2  12    2.25    0.35
   6  -2  12    2.49    0.30
   8  -2  12    1.31    0.30
  -8   2 -12    0.67    0.32
  -8  -2 -12    0.33    0.35
   8   2  12    0.36    0.35
   8   2  12    0.88    0.36
   8  -2  12    0.81    0.36
  10  -2  12    1.68    0.36
 -10   2 -12    1.74    0.34
 -10  -2 -12    1.86    0.35
  10   2  12    2.44    0.35
  10  -2  12    1.69    0.39
 -13   3  12    7.56    0.71
 -13   3  12    7.76    0.72
  13   3 -12    7.07    0.39
  13  -3 -12    7.04    0.37
 -13  -3  12    7.87    0.42
 -11  -3  12   10.73    0.37
  11  -3 -12   10.92    0.33
  11   3 -12    9.78    0.43
  -9  -3  12    2.10    0.35
   9  -3 -12    2.10    0.32
   9   3 -12    1.90    0.41
  -7  -3  12   18.45    0.37
   7  -3 -12   17.31    0.37
  -7  -3  12   17.75    0.38
   7   3 -12   17.69    0.52
   5   3 -12   46.24    0.72
  -5  -3  12   46.95    0.46
  -5  -3  12   48.55    0.48
   5  -3 -12   46.13    0.46
  -3  -3  12   10.47    0.32
  -3  -3  12    9.89    0.31
   3  -3 -12   10.21    0.37
   1  -3 -12    2.02    0.34
  -1  -3  12    2.93    0.30
  -1   3  12    1.94    0.54
  -1   3  12    1.78    0.52
  -1  -3 -12    6.01    0.36
  -1  -3 -12    5.64    0.43
   1   3  12    5.97    0.46
   1  -3  12    6.81    0.32
   1  -3  12    5.20    0.39
   1   3  12    5.39    0.31
  -3  -3 -12    3.55    0.33
  -3  -3 -12    3.24    0.38
   3   3  12    3.54    0.41
   3  -3  12    3.60    0.33
   3   3  12    3.52    0.32
   3  -3  12    3.17    0.38
  -5   3 -12    6.51    0.31
  -5  -3 -12    6.41    0.38
   5   3  12    7.22    0.35
   5   3  12    6.17    0.33
   5  -3  12    7.43    0.34
   5  -3  12    6.11    0.41
  -7   3 -12    1.46    0.33
  -7  -3 -12    1.53    0.37
   7   3  12    1.61    0.38
   7   3  12    1.37    0.34
   7  -3  12    1.73    0.41
   7  -3  12    1.92    0.32
   9  -3  12    1.74    0.34
  -9   3 -12    2.29    0.35
  -9  -3 -12    2.22    0.35
   9   3  12    1.99    0.38
   9   3  12    1.56    0.39
   9  -3  12    2.05    0.46
  12  -4 -12    2.81    0.36
  12   4 -12    1.99    0.45
 -12  -4  12    2.45    0.37
 -10  -4  12   12.17    0.35
  10  -4 -12   11.44    0.36
  10   4 -12   11.70    0.56
   8   4 -12    1.95    0.67
  -8  -4  12    2.03    0.29
  -8  -4  12    1.62    0.31
   8  -4 -12    1.80    0.32
  -6  -4  12   59.42    0.45
  -6  -4  12   58.53    0.45
   6  -4 -12   55.52    0.47
  -4  -4  12   50.23    0.43
  -4  -4  12   48.69    0.44
   4  -4 -12   47.57    0.45
  -2  -4  12    7.16    0.31
  -2  -4  12    7.06    0.31
   2  -4 -12    4.84    0.32
   0  -4 -12    5.09    0.34
   0  -4  12    4.49    0.29
  -2  -4 -12   -0.35    0.35
   2   4  12    0.35    0.43
  -2  -4 -12    0.60    0.42
   2  -4  12    0.08    0.33
   2  -4  12    0.09    0.40
   2   4  12    0.07    0.29
   4   4  12    8.88    0.42
  -4  -4 -12    8.80    0.34
  -4  -4 -12    7.89    0.41
   4  -4  12    9.37    0.33
   4   4  12    8.04    0.33
   4  -4  12    8.10    0.45
   6   4  12    9.28    0.46
  -6   4 -12    8.72    0.32
  -6  -4 -12    7.99    0.42
   6   4  12    7.58    0.35
   6  -4  12    9.05    0.36
   6  -4  12    8.59    0.45
   8   4  12    0.69    0.42
  -8   4 -12    0.50    0.34
  -8  -4 -12    0.43    0.40
   8   4  12    0.31    0.37
   8  -4  12    0.54    0.45
   8  -4  12    0.63    0.35
 -11  -5  12    7.78    0.39
  11  -5 -12    7.28    0.35
  -9  -5  12    6.07    0.32
  -9  -5  12    5.09    0.35
   9  -5 -12    5.25    0.35
  -7  -5  12   14.85    0.34
   7  -5 -12   15.09    0.37
  -7  -5  12   14.61    0.33
  -5  -5  12   48.17    0.45
  -5  -5  12   49.27    0.45
   5  -5 -12   47.48    0.45
  -3  -5  12   -0.07    0.29
  -3  -5  12    0.10    0.33
   3  -5 -12    0.30    0.32
   1  -5 -12    6.16    0.34
  -1  -5  12    6.25    0.33
  -1  -5  12    6.48    0.34
  -1  -5 -12    4.80    0.34
   1  -5  12    5.22    0.33
   3   5  12    0.15    0.49
  -3  -5 -12    0.41    0.34
  -3  -5 -12   -0.05    0.45
   3  -5  12    0.74    0.33
   3   5  12    0.11    0.31
  -5  -5 -12   26.70    0.40
  -5  -5 -12   26.89    0.52
   5   5  12   28.96    0.55
   5   5  12   27.44    0.39
   5  -5  12   30.13    0.38
   5  -5  12   26.23    0.63
   7   5  12    9.04    0.41
  -7  -5 -12    8.73    0.45
   7   5  12    9.19    0.38
   7  -5  12    9.07    0.35
   7  -5  12    8.38    0.49
  -8  -6  12    0.04    0.31
  -8  -6  12   -0.04    0.36
   8  -6 -12    0.37    0.34
  -6  -6  12    9.57    0.34
  -6  -6  12    9.52    0.36
   6  -6 -12    9.07    0.35
  -4  -6  12   17.03    0.38
  -4  -6  12   17.91    0.39
   4  -6 -12   15.70    0.37
  -2  -6  12    6.40    0.33
  -2  -6  12    6.99    0.36
   2  -6 -12    5.78    0.35
   0  -6 -12    2.01    0.34
   0  -6  12    1.43    0.34
   0  -6  12    1.50    0.33
  -2  -6 -12    3.51    0.33
   2  -6  12    4.01    0.32
  -4  -6 -12    2.72    0.37
   4   6  12    3.14    0.53
  -4  -6 -12    2.78    0.50
   4  -6  12    3.01    0.31
   4   6  12    3.50    0.34
  -5  -7  12   12.05    0.39
  -5  -7  12   11.81    0.35
   5  -7 -12   10.90    0.38
  -3  -7  12    4.56    0.35
  -3  -7  12    4.03    0.37
   3  -7 -12    4.50    0.35
   1  -7 -12    0.37    0.38
  -1  -7  12    0.30    0.24
  -1  -7  12    0.39    0.32
   1  -7  12    0.30    0.32
  -1  -7 -12    1.27    0.38
   1  -7  12    0.97    0.34
 -13   1  13    5.88    0.46
 -13  -1  13    6.35    0.45
  13   1 -13    5.52    0.44
  13  -1 -13    5.05    0.38
 -11   1  13    5.37    0.41
 -11   1  13    5.62    0.45
  11   1 -13    5.06    0.40
 -11  -1  13    5.58    0.43
  -9  -1  13    5.58    0.36
  -9  -1  13    5.53    0.34
  -9   1  13    5.67    0.44
  -9   1  13    5.47    0.43
   9   1 -13    4.98    0.38
  -7   1  13    9.04    0.46
  -7  -1  13    8.41    0.35
  -7   1  13    9.30    0.44
  -7  -1  13    8.73    0.36
   7   1 -13    8.24    0.35
  -5  -1  13    0.23    0.31
  -5  -1  13    0.57    0.29
  -5   1  13    0.25    0.40
  -5   1  13    0.16    0.42
   5   1 -13    0.03    0.37
   3   1 -13   10.69    0.38
  -3   1  13   10.75    0.45
  -3  -1  13   11.69    0.42
  -3  -1  13   11.27    0.35
  -3   1  13   11.39    0.43
   1   1 -13    0.55    0.39
  -1  -1  13    0.54    0.30
  -1   1  13    0.23    0.38
   1   1  13    4.54    0.33
   1   1  13    4.17    0.31
   1  -1  13    4.19    0.35
   1  -1  13    4.66    0.32
   3   1  13    0.48    0.37
  -3  -1 -13   -0.28    0.34
  -3   1 -13    0.41    0.31
  -3  -1 -13    0.18    0.36
   3   1  13    0.17    0.31
   3  -1  13    0.37    0.35
   5  -1  13    1.63    0.33
   5   1  13    1.55    0.39
  -5   1 -13    1.77    0.31
  -5  -1 -13    1.59    0.32
   5   1  13    1.27    0.31
   5  -1  13    1.64    0.33
   7  -1  13   -0.23    0.34
  -7   1 -13   -0.06    0.33
   7   1  13   -0.08    0.34
  -7  -1 -13    0.04    0.35
   7   1  13    0.44    0.35
   7  -1  13   -0.22    0.38
   9  -1  13    3.22    0.34
  -9   1 -13    2.85    0.36
  -9  -1 -13    3.03    0.38
   9   1  13    3.06    0.39
   9  -1  13    3.19    0.39
 -12   2  13    1.09    0.47
 -12   2  13    1.15    0.52
  12  -2 -13    0.38    0.35
  12   2 -13    1.23    0.41
 -12  -2  13    0.84    0.37
 -10  -2  13    5.60    0.37
 -10   2  13    5.25    0.51
 -10  -2  13    5.81    0.34
 -10   2  13    5.49    0.52
  10  -2 -13    5.58    0.35
  10   2 -13    4.83    0.42
  -8  -2  13    0.19    0.29
  -8   2  13    0.18    0.49
  -8  -2  13    0.46    0.35
  -8   2  13    0.05    0.49
   8  -2 -13    0.48    0.29
   8   2 -13    0.11    0.37
  -6  -2  13    3.23    0.32
  -6  -2  13    2.93    0.31
  -6   2  13    2.87    0.54
   6  -2 -13    2.72    0.31
  -6   2  13    3.11    0.51
   6   2 -13    3.00    0.39
  -4   2  13    7.35    0.49
   4   2 -13    6.87    0.46
  -4  -2  13    7.30    0.35
  -4  -2  13    6.80    0.37
  -4   2  13    7.29    0.52
   4  -2 -13    6.84    0.34
   2  -2 -13    8.63    0.36
  -2   2  13    9.39    0.47
   2   2 -13    9.15    0.40
  -2   2  13    9.23    0.49
   0  -2 -13    7.07    0.35
   0   2  13    7.21    0.42
   0   2  13    6.93    0.32
  -2  -2 -13    9.39    0.36
  -2  -2 -13    8.98    0.39
   2   2  13   10.35    0.41
   2   2  13    8.98    0.33
   2  -2  13    8.44    0.39
   2  -2  13   10.06    0.34
  -4   2 -13    1.36    0.30
  -4  -2 -13    1.74    0.31
   4   2  13    1.82    0.39
   4   2  13    1.20    0.35
   4  -2  13    1.92    0.32
   4  -2  13    2.02    0.31
  -6   2 -13    2.03    0.31
  -6  -2 -13    2.17    0.33
   6   2  13    1.92    0.35
   6   2  13    1.52    0.33
   6  -2  13    1.96    0.41
   6  -2  13    2.18    0.33
   8  -2  13    2.76    0.34
  -8   2 -13    2.21    0.33
  -8  -2 -13    2.53    0.35
   8   2  13    2.15    0.37
   8   2  13    2.24    0.36
   8  -2  13    2.12    0.41
  13  -3 -13    1.73    0.39
  13   3 -13    1.91    0.45
 -13  -3  13    1.51    0.39
 -11  -3  13    1.04    0.37
  11  -3 -13    0.64    0.32
  11   3 -13    0.68    0.40
  -9  -3  13    0.52    0.33
   9  -3 -13    0.26    0.32
   9   3 -13    0.36    0.43
   7   3 -13    0.84    0.45
   7  -3 -13    0.71    0.31
  -7  -3  13    0.46    0.35
   5   3 -13    0.56    0.45
  -5  -3  13    0.29    0.33
   5  -3 -13    0.80    0.33
  -3  -3  13   20.53    0.38
  -3  -3  13   20.11    0.37
   3  -3 -13   19.38    0.40
   1  -3 -13    0.59    0.32
  -1   3  13    0.94    0.53
  -1  -3  13    1.08    0.29
  -1   3  13    0.86    0.48
  -1  -3 -13   33.89    0.44
   1   3  13   34.54    0.57
   1  -3  13   34.31    0.40
   1   3  13   30.99    0.38
  -3  -3 -13    2.58    0.36
  -3  -3 -13    1.91    0.38
   3   3  13    2.10    0.40
   3   3  13    2.21    0.33
   3  -3  13    1.95    0.31
   3  -3  13    1.92    0.37
  -5   3 -13   10.14    0.34
  -5  -3 -13   10.10    0.42
   5   3  13   12.13    0.45
   5   3  13   10.65    0.38
   5  -3  13   10.25    0.44
   5  -3  13   12.10    0.34
  -7   3 -13    0.32    0.32
  -7  -3 -13    0.40    0.39
   7   3  13    0.38    0.36
   7   3  13    0.25    0.37
   7  -3  13    0.42    0.37
   7  -3  13    0.47    0.33
 -10  -4  13    2.08    0.32
 -10  -4  13    1.54    0.37
  10  -4 -13    1.35    0.32
  10   4 -13    1.55    0.54
  -8  -4  13    0.75    0.30
  -8  -4  13    1.07    0.37
   8  -4 -13    0.12    0.32
  -6  -4  13    0.31    0.32
  -6  -4  13    0.66    0.29
   6  -4 -13   -0.10    0.33
  -4  -4  13    3.97    0.32
  -4  -4  13    3.90    0.29
   4  -4 -13    3.04    0.36
  -2  -4  13    3.65    0.31
  -2  -4  13    4.09    0.29
   2  -4 -13    3.65    0.36
   0  -4 -13    2.77    0.35
   0  -4  13    3.40    0.32
  -2  -4 -13    8.28    0.37
   2   4  13    7.73    0.48
  -2  -4 -13    7.26    0.48
   2  -4  13    7.78    0.34
   2   4  13    6.94    0.32
   4   4  13    0.35    0.42
  -4  -4 -13   -0.37    0.38
  -4  -4 -13   -0.10    0.41
   4   4  13    0.19    0.33
   4  -4  13    0.29    0.34
   4  -4  13    0.15    0.41
   6   4  13    0.47    0.35
  -6  -4 -13    0.63    0.39
   6   4  13    0.21    0.37
   6  -4  13    0.03    0.42
   6  -4  13   -0.08    0.33
  -9  -5  13    0.23    0.36
  -9  -5  13    1.38    0.40
   9  -5 -13    0.19    0.36
  -7  -5  13    5.53    0.34
   7  -5 -13    4.48    0.36
  -7  -5  13    6.31    0.32
  -5  -5  13    6.27    0.34
  -5  -5  13    7.02    0.34
   5  -5 -13    5.85    0.37
  -3  -5  13    0.02    0.29
  -3  -5  13    0.11    0.35
   3  -5 -13   -0.10    0.32
   1  -5 -13    0.86    0.33
  -1  -5  13    0.83    0.33
  -1  -5  13    0.64    0.30
  -1  -5 -13    0.92    0.34
   1  -5  13    0.65    0.30
   3   5  13    2.79    0.53
  -3  -5 -13    2.84    0.34
  -3  -5 -13    2.47    0.52
   3  -5  13    3.01    0.34
   3   5  13    2.49    0.35
  -5  -5 -13    7.28    0.40
  -5  -5 -13    7.29    0.48
   5   5  13    7.53    0.47
   5   5  13    7.59    0.36
   5  -5  13    6.97    0.60
   5  -5  13    8.27    0.39
  -8  -6  13    0.95    0.35
  -8  -6  13    1.50    0.36
   8  -6 -13    0.53    0.38
  -6  -6  13   17.91    0.38
  -6  -6  13   17.15    0.39
   6  -6 -13   16.22    0.40
  -4  -6  13    4.21    0.36
  -4  -6  13    3.81    0.37
   4  -6 -13    3.95    0.33
   2  -6 -13    1.77    0.35
  -2  -6  13    1.65    0.34
  -2  -6  13    1.03    0.33
   0  -6 -13    0.12    0.35
   0  -6  13   -0.14    0.35
   0  -6  13    0.66    0.35
  -2  -6 -13    0.58    0.35
   2  -6  13    0.50    0.32
 -12   0  14   -0.01    0.40
 -12   0  14    0.27    0.42
  12   0 -14    0.29    0.39
 -10   0  14    7.53    0.42
 -10   0  14    8.64    0.45
  10   0 -14    7.14    0.37
  -8   0  14   46.14    0.57
  -8   0  14   45.16    0.54
   8   0 -14   43.42    0.50
  -6   0  14    0.47    0.36
  -6   0  14    0.88    0.39
   6   0 -14    0.47    0.37
   4   0 -14   76.11    0.59
  -4   0  14   80.68    0.63
  -4   0  14   78.16    0.65
   2   0 -14   11.04    0.38
  -2   0  14   10.58    0.36
  -2   0  14   10.84    0.40
   0   0 -14   24.60    0.43
   0   0  14   26.26    0.42
   2   0  14    0.54    0.31
   2   0  14    0.70    0.32
   4   0  14   13.46    0.38
  -4   0 -14   11.63    0.36
   4   0  14   11.09    0.36
  -6   0 -14    2.48    0.37
   6   0  14    2.70    0.37
   8   0  14   11.11    0.41
  -8   0 -14   10.18    0.36
   8   0  14   10.14    0.38
 -11  -1  14    0.44    0.38
 -11   1  14    0.38    0.41
 -11   1  14    0.96    0.45
  11   1 -14    1.05    0.36
 -11  -1  14    0.42    0.37
  -9  -1  14    5.46    0.38
  -9  -1  14    6.36    0.41
  -9   1  14    6.32    0.46
  -9   1  14    5.48    0.48
   9   1 -14    5.37    0.37
  -7   1  14   10.02    0.49
  -7  -1  14   10.40    0.40
  -7   1  14   10.31    0.48
  -7  -1  14   10.22    0.40
   7   1 -14    9.55    0.43
   5   1 -14    2.36    0.39
  -5  -1  14    2.41    0.33
  -5  -1  14    1.78    0.36
  -5   1  14    2.22    0.43
  -5   1  14    2.17    0.40
   3   1 -14   19.31    0.42
  -3  -1  14   21.09    0.39
  -3   1  14   20.62    0.46
  -3  -1  14   20.85    0.40
  -3   1  14   21.16    0.49
   1   1 -14    3.05    0.36
  -1  -1  14    2.78    0.38
  -1   1  14    3.36    0.38
   1   1  14    0.03    0.31
   1  -1  14    0.12    0.36
   1   1  14   -0.14    0.32
   1  -1  14    0.78    0.31
   3   1  14    0.50    0.34
  -3  -1 -14    0.43    0.38
   3   1  14    0.43    0.32
   3  -1  14    0.29    0.32
  -5   1 -14    0.53    0.32
   5   1  14    1.33    0.39
  -5  -1 -14    1.80    0.38
   5   1  14    1.16    0.34
   5  -1  14    1.11    0.34
   7  -1  14    4.86    0.35
  -7   1 -14    4.45    0.38
   7   1  14    5.07    0.38
  -7  -1 -14    4.50    0.39
   7   1  14    4.55    0.38
   7  -1  14    4.35    0.41
 -12  -2  14    2.32    0.38
 -12   2  14    2.90    0.58
  12  -2 -14    2.85    0.38
  12   2 -14    2.71    0.45
 -12  -2  14    3.14    0.40
 -12   2  14    2.65    0.54
 -10   2  14    9.90    0.74
 -10  -2  14    9.53    0.43
 -10  -2  14    9.77    0.37
 -10   2  14   10.06    0.70
  10  -2 -14    8.95    0.41
  10   2 -14    9.04    0.40
  -8   2  14    4.75    0.75
  -8  -2  14    5.92    0.35
  -8  -2  14    4.39    0.38
   8  -2 -14    4.39    0.35
  -8   2  14    4.86    0.74
   8   2 -14    4.19    0.37
   6   2 -14    1.93    0.41
  -6   2  14    2.04    0.60
  -6  -2  14    1.71    0.34
  -6  -2  14    1.99    0.32
  -6   2  14    2.03    0.58
   6  -2 -14    2.52    0.34
  -4  -2  14    2.77    0.33
   4   2 -14    2.72    0.42
  -4   2  14    2.89    0.52
  -4   2  14    2.79    0.48
  -4  -2  14    2.21    0.31
   4  -2 -14    2.53    0.34
   2  -2 -14    2.67    0.34
  -2   2  14    2.71    0.44
   2   2 -14    2.58    0.47
  -2   2  14    2.66    0.46
  -2  -2  14    2.35    0.33
  -2  -2  14    2.17    0.33
   0  -2 -14    3.47    0.34
   0   2  14    3.78    0.42
  -2  -2 -14    0.08    0.34
   2   2  14    0.05    0.37
   2  -2  14   -0.16    0.38
   2   2  14    0.61    0.35
   2  -2  14    0.31    0.29
  -4  -2 -14   -0.01    0.32
   4   2  14   -0.35    0.39
   4   2  14    0.08    0.33
   4  -2  14   -0.12    0.33
   4  -2  14    0.16    0.31
   6  -2  14    2.01    0.38
  -6   2 -14    1.74    0.34
  -6  -2 -14    2.33    0.40
   6   2  14    2.16    0.43
   6   2  14    1.20    0.35
   6  -2  14    2.11    0.37
 -11  -3  14    9.40    0.41
 -11  -3  14    8.84    0.39
  11  -3 -14    7.86    0.40
  11   3 -14    8.31    0.49
  -9  -3  14   10.38    0.37
  -9  -3  14    9.65    0.39
   9  -3 -14    9.25    0.38
   9   3 -14    9.21    0.53
   7   3 -14    0.61    0.48
  -7  -3  14    0.53    0.33
   7  -3 -14    0.87    0.31
   5   3 -14    0.83    0.49
  -5  -3  14    0.87    0.35
   5  -3 -14    0.81    0.33
  -3  -3  14    3.50    0.33
   3  -3 -14    3.82    0.35
   1  -3 -14   11.67    0.38
  -1   3  14   11.77    0.66
  -1  -3  14   11.63    0.34
  -1   3  14   11.31    0.63
  -1  -3 -14    1.38    0.35
   1   3  14    2.03    0.46
   1  -3  14    1.66    0.33
   1   3  14    2.01    0.29
  -3  -3 -14    4.52    0.37
  -3  -3 -14    3.67    0.44
   3   3  14    4.32    0.41
   3   3  14    3.37    0.34
   3  -3  14    3.54    0.40
   3  -3  14    4.01    0.33
  -5  -3 -14    1.52    0.35
   5   3  14    1.60    0.42
   5   3  14    1.42    0.34
   5  -3  14    1.25    0.36
   5  -3  14    1.70    0.32
   7  -3  14    0.55    0.37
  -7   3 -14   -0.09    0.33
  -7  -3 -14    0.37    0.39
   7   3  14    0.10    0.44
   7   3  14    0.78    0.37
   7  -3  14    0.19    0.40
  10   4 -14   12.81    0.88
 -10  -4  14   13.51    0.43
 -10  -4  14   13.14    0.42
  10  -4 -14   11.67    0.41
  -8  -4  14    0.86    0.35
  -8  -4  14    0.43    0.35
   8  -4 -14    0.23    0.34
  -6  -4  14   -0.39    0.34
  -6  -4  14    0.35    0.35
   6  -4 -14   -0.20    0.32
  -4  -4  14    0.35    0.34
  -4  -4  14    0.20    0.32
   4  -4 -14    0.40    0.36
   2  -4 -14    4.56    0.38
  -2  -4  14    4.50    0.32
  -2  -4  14    4.93    0.35
   0  -4 -14   11.63    0.37
   0  -4  14   12.22    0.35
  -2  -4 -14    0.41    0.36
   2   4  14    0.59    0.49
   2   4  14   -0.05    0.34
   2  -4  14    0.46    0.32
   4   4  14    8.73    0.49
  -4  -4 -14    8.58    0.41
  -4  -4 -14    7.57    0.47
   4   4  14    7.56    0.39
   4  -4  14    8.02    0.47
   4  -4  14    8.74    0.37
  -7  -5  14    1.53    0.36
  -7  -5  14    1.52    0.34
   7  -5 -14    1.69    0.38
  -5  -5  14    4.99    0.36
  -5  -5  14    4.51    0.37
   5  -5 -14    5.43    0.35
  -3  -5  14    1.21    0.33
  -3  -5  14    0.91    0.33
   3  -5 -14    1.39    0.37
   1  -5 -14   19.04    0.42
  -1  -5  14   20.13    0.40
  -1  -5  14   19.09    0.39
  -1  -5 -14   13.30    0.41
   1  -5  14   14.54    0.39
  -3  -5 -14    3.61    0.39
   3   5  14    4.20    0.62
   3   5  14    4.26    0.38
   3  -5  14    4.12    0.36
  -4  -6  14    0.65    0.35
  -4  -6  14    0.30    0.35
   4  -6 -14    0.26    0.38
   2  -6 -14    0.90    0.35
  -2  -6  14    1.13    0.37
  -2  -6  14    1.32    0.36
   0  -6 -14    4.20    0.40
   0  -6  14    5.34    0.40
   0  -6  14    5.91    0.39
 -11  -1  15    1.79    0.42
 -11   1  15    1.66    0.49
 -11   1  15    1.76    0.46
  11  -1 -15    1.36    0.37
 -11  -1  15    1.69    0.45
  11   1 -15    1.41    0.44
  -9  -1  15    2.11    0.38
  -9  -1  15    2.41    0.41
  -9   1  15    2.46    0.49
  -9   1  15    2.25    0.48
   9  -1 -15    2.72    0.39
   9   1 -15    1.92    0.43
  -7  -1  15    1.06    0.39
  -7  -1  15    0.88    0.36
  -7   1  15    1.06    0.43
   7  -1 -15    0.62    0.36
   7   1 -15    1.22    0.41
  -7   1  15    0.70    0.50
   5   1 -15    4.65    0.43
  -5  -1  15    4.66    0.36
  -5  -1  15    5.36    0.34
  -5   1  15    4.99    0.47
  -5   1  15    4.98    0.44
   5  -1 -15    5.11    0.35
   3  -1 -15    0.53    0.38
   3   1 -15    0.39    0.42
  -3  -1  15   -0.15    0.32
  -3  -1  15    0.19    0.39
  -3   1  15    0.17    0.40
  -3   1  15    0.10    0.42
  -1   1  15    9.60    0.42
   1   1 -15    8.94    0.40
  -1  -1  15    9.15    0.36
   1   1  15    0.73    0.38
   1   1  15    0.51    0.32
   1  -1  15    0.34    0.34
   3   1  15   13.84    0.41
   3   1  15   12.41    0.38
   3  -1  15   11.49    0.38
   3  -1  15   14.20    0.39
  -5   1 -15    1.21    0.35
  -5  -1 -15    0.55    0.41
   5   1  15    1.05    0.37
   5   1  15    1.04    0.36
   5  -1  15    0.96    0.37
 -10  -2  15    1.58    0.38
 -10  -2  15    1.03    0.37
  10  -2 -15    1.43    0.34
  10   2 -15    1.33    0.45
  -8  -2  15    7.73    0.37
  -8  -2  15    7.36    0.39
   8  -2 -15    7.96    0.36
   8   2 -15    7.77    0.47
  -6  -2  15    0.63    0.35
   6   2 -15    0.41    0.42
  -6   2  15    0.80    0.78
  -6  -2  15    0.78    0.36
  -6   2  15    0.59    0.85
   6  -2 -15    0.69    0.31
   4   2 -15    8.04    0.46
  -4   2  15    8.04    0.58
  -4   2  15    8.02    0.62
  -4  -2  15    8.21    0.35
  -4  -2  15    7.36    0.36
   4  -2 -15    8.48    0.40
   2  -2 -15   -0.21    0.36
  -2   2  15   -0.01    0.44
  -2  -2  15    0.49    0.34
  -2  -2  15    0.06    0.31
  -2   2  15    0.20    0.47
   0  -2 -15    2.18    0.37
   0   2  15    1.59    0.45
   0  -2  15    1.81    0.36
  -2  -2 -15    1.49    0.38
   2   2  15    2.06    0.44
   2  -2  15    1.07    0.41
   2   2  15    1.93    0.34
  -4  -2 -15    0.23    0.40
   4   2  15    0.35    0.42
   4   2  15    0.25    0.35
   4  -2  15    0.34    0.41
   4  -2  15    0.38    0.35
   6  -2  15    3.85    0.38
  -6   2 -15    3.30    0.38
  -6  -2 -15    2.95    0.39
   6   2  15    3.93    0.42
   6   2  15    2.62    0.36
   6  -2  15    3.08    0.45
   9   3 -15   12.03    0.61
  -9  -3  15   11.83    0.42
  -9  -3  15   12.69    0.45
   9  -3 -15   12.44    0.37
   7   3 -15    1.40    0.53
  -7  -3  15    1.63    0.35
  -7  -3  15    1.28    0.36
   7  -3 -15    1.53    0.36
  -5  -3  15   14.56    0.39
   5  -3 -15   13.65    0.37
   3  -3 -15    1.81    0.35
  -3  -3  15    1.08    0.37
   1  -3 -15    2.41    0.35
  -1  -3  15    2.58    0.36
  -1   3  15    2.56    0.69
  -1   3  15    2.14    0.65
  -1  -3 -15    0.90    0.36
   1  -3  15    0.87    0.30
   1   3  15    0.87    0.48
  -3  -3 -15    0.87    0.34
   3   3  15    0.83    0.47
   3  -3  15    0.80    0.45
   3   3  15    1.06    0.32
   3  -3  15    1.34    0.32
  -5  -3 -15    1.24    0.43
   5   3  15    1.42    0.45
   5   3  15    1.29    0.36
   5  -3  15    1.28    0.38
   5  -3  15    1.56    0.37
  -8  -4  15    1.64    0.37
  -8  -4  15    1.66    0.38
   8  -4 -15    1.43    0.37
  -6  -4  15    4.29    0.38
  -6  -4  15    4.77    0.36
   6  -4 -15    4.05    0.35
  -4  -4  15    3.30    0.32
  -4  -4  15    3.15    0.38
   4  -4 -15    3.24    0.36
   2  -4 -15    0.49    0.33
  -2  -4  15    1.56    0.36
  -2  -4  15    1.36    0.34
   0  -4 -15    0.51    0.35
   0  -4  15    0.03    0.34
  -2  -4 -15    2.82    0.36
   2   4  15    2.79    0.56
   2   4  15    2.33    0.34
   2  -4  15    2.86    0.40
  -5  -5  15    1.11    0.40
  -5  -5  15    0.65    0.36
   5  -5 -15    1.20    0.36
   3  -5 -15    3.68    0.38
  -3  -5  15    3.73    0.38
  -3  -5  15    3.50    0.37
   1  -5 -15    4.16    0.42
  -1  -5  15    3.92    0.38
  -1  -5  15    4.76    0.35
  -8   0  16    1.02    0.44
  -8   0  16    1.09    0.42
   8   0 -16    0.73    0.39
  -6   0  16    1.71    0.43
  -6   0  16    1.71    0.41
   6   0 -16    1.63    0.38
   4   0 -16    4.10    0.38
  -4   0  16    4.53    0.43
  -4   0  16    4.78    0.44
  -2   0  16    3.36    0.41
   2   0 -16    3.95    0.41
  -2   0  16    3.16    0.36
   0   0 -16    6.96    0.40
   0   0  16    7.87    0.43
   2   0  16   12.81    0.42
   2   0  16   12.14    0.40
   4   0  16    1.94    0.38
   4   0  16    1.85    0.41
  -9  -1  16   10.19    0.49
  -9  -1  16    9.28    0.41
  -9   1  16    9.65    0.57
  -9   1  16    9.78    0.60
   9  -1 -16    9.00    0.42
   9   1 -16    8.59    0.49
   7   1 -16    0.80    0.44
  -7  -1  16    0.67    0.41
  -7  -1  16    1.17    0.38
  -7   1  16    0.83    0.49
   7  -1 -16    1.16    0.37
  -7   1  16    1.04    0.52
   5  -1 -16    1.12    0.37
   5   1 -16    0.98    0.37
  -5  -1  16    0.39    0.36
  -5   1  16    0.62    0.44
  -5  -1  16    0.74    0.39
  -5   1  16    0.56    0.42
   3  -1 -16    0.94    0.37
   3   1 -16    0.68    0.37
  -3  -1  16    0.87    0.40
  -3   1  16    0.24    0.40
  -3  -1  16    0.67    0.34
  -3   1  16    0.63    0.44
  -1   1  16    0.26    0.41
   1  -1 -16    0.02    0.40
   1   1 -16    0.27    0.43
  -1   1  16    0.26    0.41
  -1  -1  16    0.35    0.33
   1   1  16    3.18    0.42
   1  -1  16    3.29    0.36
   3  -1  16    1.37    0.39
   3   1  16    1.53    0.38
   3   1  16    1.36    0.36
   3  -1  16    1.42    0.42
   8   2 -16    2.01    0.51
  -8  -2  16    2.22    0.40
  -8  -2  16    2.29    0.45
   8  -2 -16    2.27    0.39
   6   2 -16    0.11    0.47
  -6  -2  16   -0.26    0.35
   6  -2 -16   -0.07    0.38
  -6  -2  16    0.23    0.37
   4  -2 -16    0.09    0.37
   4   2 -16    0.33    0.44
  -4   2  16    0.19    0.58
  -4   2  16    0.23    0.61
  -4  -2  16    0.15    0.38
  -4  -2  16    0.15    0.40
   2  -2 -16    2.03    0.37
  -2  -2  16    1.91    0.35
  -2   2  16    1.87    0.49
  -2   2  16    1.81    0.55
  -2  -2  16    2.41    0.40
   0  -2 -16    2.06    0.41
   0   2  16    1.15    0.43
   0  -2  16    1.84    0.37
  -2  -2 -16    4.25    0.40
   2   2  16    4.82    0.45
   2   2  16    3.99    0.40
   7   3 -16    5.33    0.59
  -7  -3  16    5.74    0.42
  -7  -3  16    6.30    0.41
   7  -3 -16    5.61    0.37
  -5  -3  16    2.96    0.40
  -5  -3  16    2.44    0.39
   5  -3 -16    3.16    0.38
   3  -3 -16    1.24    0.37
  -3  -3  16    0.64    0.37
   1  -3 -16    2.14    0.38
  -1   3  16    1.84    0.84
  -1  -3  16    1.74    0.36
  -1   3  16    1.87    0.84
  -1  -3 -16    0.36    0.36
   1  -3  16    0.61    0.36
   1   3  16    0.17    0.52
   4  -4 -16    2.11    0.40
  -4  -4  16    1.99    0.38
  -4  -4  16    1.28    0.38
   2  -4 -16    9.77    0.43
  -2  -4  16   10.84    0.41
  -2  -4  16   10.79    0.41
   5  -1 -17   -0.01    0.41
  -5  -1  17    0.50    0.39
   5   1 -17   -0.20    0.46
  -5   1  17    0.22    0.50
  -5  -1  17    0.34    0.42
  -5   1  17    0.25    0.50
  -3   1  17    5.58    0.48
   3  -1 -17    5.88    0.42
   3   1 -17    5.66    0.48
  -3   1  17    5.60    0.51
  -3  -1  17    5.41    0.39
  -3  -1  17    5.49    0.46
  -1   1  17    1.00    0.47
  -1   1  17    0.98    0.43
   1  -1 -17    1.13    0.43
  -1  -1  17    0.71    0.39
  -1  -1  17    0.87    0.40
   1   1  17    1.85    0.45
  -1  -1 -17    2.28    0.41
   1  -1  17    2.33    0.40
   4   2 -17    2.01    0.53
  -4   2  17    1.93    0.78
  -4  -2  17    1.57    0.40
  -4  -2  17    2.09    0.44
   2  -2 -17    0.49    0.41
  -2   2  17    0.48    0.58
  -2   2  17    0.37    0.56
  -2  -2  17    0.43    0.36
  -2  -2  17    0.52    0.42
   0   0   0    0.00    0.00
;
_shelx_hkl_checksum     68793
_shelx_res_file
;
    [Ag(NH3)2]SCN.res created by SHELXL-2014/7
TITL 1 in C2/c
CELL 0.71073  12.8263   7.1879  12.2478  90.000  98.936  90.000
ZERR    4.00   0.0009   0.0003   0.0009   0.000   0.006   0.000
LATT  7
SYMM -X, Y, 0.5-Z
SFAC C H N S AG
UNIT 8 48 24 8 8
LIST 4 ! automatically inserted. Change 6 to 4 for CHECKCIF!!
ACTA
TEMP -173
EQIV $1   -x, y, -z+1/2
EQIV $2 -x, -y+1, -z
EQIV $3 x+1/2, y-1/2, z
EQIV $4 x, y-1, z
EQIV $5 -x, y-1, -z+1/2
HTAB N2    N1_$2
HTAB N2    N1_$3
HTAB N3 N1_$4
HTAB N3 N1_$5
HTAB N3 S1_$3
L.S. 10
BOND $H
FMAP 2
PLAN 20
WGHT    0.013100    6.005700
FVAR       0.11584
AG1   5    0.060116    0.013029    0.149902    11.00000    0.02898    0.02005 =
         0.07649    0.01630    0.01589    0.00256
S1    4   -0.132335    0.108088    0.107150    11.00000    0.01850    0.01649 =
         0.02007    0.00010    0.00216   -0.00265
N1    3   -0.112427    0.498199    0.101392    11.00000    0.02161    0.02006 =
         0.02466   -0.00019   -0.00075    0.00030
N2    3    0.173840    0.237118    0.112053    11.00000    0.02452    0.01897 =
         0.02199    0.00221    0.00483    0.00062
N3    3    0.101439   -0.290663    0.166302    11.00000    0.01774    0.02036 =
         0.01909    0.00081    0.00449   -0.00003
C1    1   -0.119058    0.337094    0.104573    11.00000    0.01385    0.02175 =
         0.01265   -0.00106    0.00090   -0.00004
H2A   2    0.186502    0.315474    0.168963    11.00000    0.03749
H2B   2    0.227763    0.180612    0.100629    11.00000    0.04995
H2C   2    0.149571    0.310520    0.054868    11.00000    0.03442
H3A   2    0.158187   -0.321913    0.140243    11.00000    0.02924
H3B   2    0.110032   -0.331472    0.230609    11.00000    0.03311
H3C   2    0.050060   -0.355314    0.125118    11.00000    0.03945
HKLF 4
REM  1 in C2/c
REM R1 =  0.0289 for    1593 Fo > 4sig(Fo)  and  0.0315 for all    1690 data
REM     79 parameters refined using      0 restraints
END
WGHT      0.0140      5.7021
REM Highest difference peak  1.256,  deepest hole -1.818,  1-sigma level  0.100
Q1    1   0.0697 -0.0075  0.0944  11.00000  0.05    1.26
Q2    1   0.0968 -0.0016  0.1784  11.00000  0.05    0.91
Q3    1   0.0430 -0.0500  0.1177  11.00000  0.05    0.55
Q4    1   0.0689  0.1147  0.2405  11.00000  0.05    0.34
Q5    1  -0.0863  0.1307  0.1985  11.00000  0.05    0.32
Q6    1   0.1085  0.1374  0.1992  11.00000  0.05    0.32
Q7    1   0.0732 -0.1453  0.1815  11.00000  0.05    0.31
Q8    1   0.0397  0.0837  0.2425  11.00000  0.05    0.29
Q9    1   0.0162  0.0856  0.2246  11.00000  0.05    0.28
Q10   1   0.0407 -0.0228  0.2415  11.00000  0.05    0.27
Q11   1  -0.0148  0.1394  0.1386  11.00000  0.05    0.27
Q12   1   0.0206  0.1672  0.1380  11.00000  0.05    0.27
Q13   1   0.0582 -0.0010  0.2617  11.00000  0.05    0.26
Q14   1   0.1219 -0.1197  0.1616  11.00000  0.05    0.25
Q15   1  -0.2011  0.0449  0.0928  11.00000  0.05    0.25
Q16   1  -0.1234  0.2700  0.0796  11.00000  0.05    0.23
Q17   1   0.1179  0.0231  0.2533  11.00000  0.05    0.23
Q18   1  -0.0261 -0.1124  0.1344  11.00000  0.05    0.22
Q19   1  -0.1332  0.3848  0.1292  11.00000  0.05    0.22
Q20   1  -0.1808  0.1216  0.0222  11.00000  0.05    0.22
;
_shelx_res_checksum     71049
