# Supplementary material for: Crystal structure of Ag2(μ-SCN)2(NH3)4
Source: Acta Crystallogr E Crystallogr Commun. 2016 Jun 3;72(Pt 7):881–3. doi: 10.1107/S2056989016008823 (PMC4992897; doi:10.1107/S2056989016008823)
Supplement: Supplementary file 2 [file e-72-00881-Isup2.hkl]

data_I                                                                          
_shelx_title ' 1 in C2/c'                                                       
_shelx_refln_list_code          4                                               
_shelx_F_calc_maximum      229.42                                               
_exptl_crystal_F_000       768.00                                               
_reflns_d_resolution_high  0.7010                                               
                                                                                
loop_                                                                           
 _space_group_symop_operation_xyz                                               
 'x, y, z'                                                                      
 '-x, y, -z+1/2'                                                                
 'x+1/2, y+1/2, z'                                                              
 '-x+1/2, y+1/2, -z+1/2'                                                        
 '-x, -y, -z'                                                                   
 'x, -y, z-1/2'                                                                 
 '-x+1/2, -y+1/2, -z'                                                           
 'x+1/2, -y+1/2, z-1/2'                                                         
                                                                                
_cell_length_a    12.8263                                                       
_cell_length_b     7.1879                                                       
_cell_length_c    12.2478                                                       
_cell_angle_alpha  90.000                                                       
_cell_angle_beta   98.936                                                       
_cell_angle_gamma  90.000                                                       
                                                                                
_shelx_F_squared_multiplier     1.000                                           
                                                                                
loop_                                                                           
 _refln_index_h                                                                 
 _refln_index_k                                                                 
 _refln_index_l                                                                 
 _refln_F_squared_calc                                                          
 _refln_F_squared_meas                                                          
 _refln_F_squared_sigma                                                         
 _refln_observed_status                                                         
   2   0   0      52633.91      54408.58       190.39 o                         
   4   0   0      40465.59      41136.28       289.29 o                         
   6   0   0      21855.74      21745.23        78.90 o                         
   8   0   0      12535.16      12166.25        36.13 o                         
  10   0   0      13522.08      13650.08        35.61 o                         
  12   0   0       3792.18       3851.90        77.79 o                         
  14   0   0       1618.62       1539.33        18.84 o                         
  16   0   0       7577.30       7359.09       160.76 o                         
  18   0   0       1644.09       1599.65        65.19 o                         
   3   1   0      11942.43      11666.17        87.57 o                         
   5   1   0       4137.55       4000.59        22.40 o                         
   7   1   0      23193.48      22672.37       102.54 o                         
   9   1   0      30547.86      30778.12       141.75 o                         
  11   1   0      10782.44      10750.44        96.88 o                         
  13   1   0        840.25        779.22        11.93 o                         
  15   1   0       7643.15       7408.98        46.11 o                         
  17   1   0       2144.86       2165.16        54.21 o                         
   4   2   0        317.67        319.91        13.37 o                         
   6   2   0      24463.62      24283.67       118.46 o                         
   8   2   0      22415.14      22090.30       125.25 o                         
  10   2   0      14338.30      14097.11       105.32 o                         
  12   2   0       1591.02       1640.21        13.57 o                         
  14   2   0       3121.99       2982.08        41.27 o                         
  16   2   0       4397.63       4226.11        73.37 o                         
   3   3   0      15875.11      15940.98       155.05 o                         
   5   3   0       4305.99       4444.23        22.31 o                         
   7   3   0      31690.33      31537.59       240.94 o                         
   9   3   0      19242.25      19393.98       136.99 o                         
  11   3   0       1807.23       1867.09        21.95 o                         
  13   3   0        211.73        237.28        10.19 o                         
  15   3   0       1649.85       1562.87        35.14 o                         
  17   3   0       2437.78       2395.30        73.39 o                         
   0   4   0      40853.77      38832.15       102.97 o                         
   2   4   0      23486.73      22130.55       364.84 o                         
   4   4   0       1821.71       1710.93        20.33 o                         
   6   4   0      13779.59      14229.96       192.87 o                         
   8   4   0      32822.87      32799.22       381.81 o                         
  10   4   0       3883.23       3971.12        78.19 o                         
  12   4   0        293.02        318.24        15.24 o                         
  14   4   0         39.28         38.99        10.21 o                         
  16   4   0        995.39        944.49        25.04 o                         
   1   5   0       8968.75       9255.78       141.27 o                         
   3   5   0      16427.10      16139.82       126.64 o                         
   5   5   0        317.88        296.61        18.90 o                         
   7   5   0      23618.49      24197.46       144.81 o                         
   9   5   0      20708.34      20817.61       126.73 o                         
  11   5   0        344.04        355.48        10.62 o                         
  13   5   0        871.45        897.08        17.03 o                         
  15   5   0        607.00        608.14        16.22 o                         
   0   6   0      15919.41      16268.04       207.34 o                         
   2   6   0      12357.22      12621.83       165.08 o                         
   4   6   0        322.80        354.52        24.27 o                         
   6   6   0       8456.50       9176.18       161.35 o                         
   8   6   0       9053.82       9245.76        91.38 o                         
  10   6   0       2542.74       2513.80        13.61 o                         
  12   6   0        199.00        209.81        11.38 o                         
  14   6   0        225.07        232.59        17.12 o                         
   1   7   0       9062.08       9553.39        52.29 o                         
   3   7   0       2954.66       2990.90        57.58 o                         
   5   7   0        704.63        806.37        13.37 o                         
   7   7   0       6048.32       6210.25        89.40 o                         
   9   7   0       5351.84       5470.01       106.66 o                         
  11   7   0       1066.43       1026.49        21.46 o                         
  13   7   0        221.41        233.34        13.26 o                         
   0   8   0      13620.83      14416.55       186.60 o                         
   2   8   0       3019.74       3149.37        26.97 o                         
   4   8   0        364.27        433.72        12.86 o                         
   6   8   0        953.36       1016.73        15.81 o                         
   8   8   0       2129.65       2129.27        47.31 o                         
  10   8   0       2744.05       2632.17        97.95 o                         
   1   9   0       5870.65       6064.39       112.53 o                         
   3   9   0          3.76         25.98        11.70 o                         
   5   9   0        407.39        464.90        14.44 o                         
   7   9   0        327.29        362.58        26.84 o                         
   0  10   0       5182.55       5015.96       221.90 o                         
   2  10   0       1420.88       1397.59        77.75 o                         
   4  10   0        372.39        409.13        22.69 o                         
 -17   1   1        443.79        438.66        22.56 o                         
 -15   1   1        362.40        356.88        11.37 o                         
 -13   1   1        403.83        425.75        11.55 o                         
 -11   1   1          8.49         32.31        11.25 o                         
  -9   1   1        188.16        214.42        11.83 o                         
  -7   1   1       1346.19       1266.94        25.13 o                         
  -5   1   1        507.50        540.29        14.80 o                         
  -3   1   1        213.84        239.06        14.65 o                         
  -1   1   1       5260.62       5867.72        38.63 o                         
   1   1   1        196.90        225.89        22.60 o                         
   3   1   1      13555.35      13616.41       168.07 o                         
   5   1   1       2231.03       2267.34        17.49 o                         
   7   1   1       5756.75       5919.93        59.15 o                         
   9   1   1       2486.32       2401.65        26.20 o                         
  11   1   1       2601.04       2761.18        14.59 o                         
  13   1   1        280.16        280.40        11.33 o                         
  15   1   1        555.04        544.99        12.40 o                         
  17   1   1          2.57          1.92        11.26 o                         
 -16   2   1       1200.08       1229.82        25.98 o                         
 -14   2   1         64.49         85.41        10.32 o                         
 -12   2   1        774.34        782.29        12.09 o                         
 -10   2   1         83.82         94.46        11.59 o                         
  -8   2   1        586.39        586.40        11.36 o                         
  -6   2   1       4400.65       4010.14        26.95 o                         
  -4   2   1       8118.89       7971.81        58.42 o                         
  -2   2   1       2072.25       2135.98        25.03 o                         
   0   2   1      13787.23      13347.82        53.14 o                         
   2   2   1        122.91         79.73        11.97 o                         
   4   2   1         76.24        120.68        12.53 o                         
   6   2   1       1075.20       1081.36        28.54 o                         
   8   2   1        379.01        356.84         9.42 o                         
  10   2   1       3303.35       3231.32        22.80 o                         
  12   2   1          0.87         26.21         9.79 o                         
  14   2   1        841.06        790.16        11.29 o                         
  16   2   1         18.36         30.55        10.35 o                         
 -17   3   1        484.35        495.64        16.52 o                         
 -15   3   1        665.97        708.96        14.59 o                         
 -13   3   1         95.31        113.96         9.63 o                         
 -11   3   1        274.63        280.61         9.78 o                         
  -9   3   1       1324.78       1330.60        21.55 o                         
  -7   3   1        407.58        391.62        11.07 o                         
  -5   3   1      20362.50      19884.00       181.38 o                         
  -3   3   1         91.98        110.61        11.31 o                         
  -1   3   1      18675.75      18208.13       325.56 o                         
   1   3   1       1732.33       1536.99        32.99 o                         
   3   3   1         27.12         33.28        11.99 o                         
   5   3   1        198.54        425.91        87.19 o                         
   7   3   1          1.37         13.27        10.61 o                         
   9   3   1       1494.94       1435.86        17.43 o                         
  11   3   1       2208.06       2231.60        22.62 o                         
  13   3   1        111.83        102.04        10.21 o                         
  15   3   1        783.98        802.80        14.05 o                         
  17   3   1         55.49         68.55        13.37 o                         
 -16   4   1        672.52        636.06        22.05 o                         
 -14   4   1        470.79        476.93        12.76 o                         
 -12   4   1          7.22         12.24        10.85 o                         
 -10   4   1         12.87         31.12         9.74 o                         
  -8   4   1        833.49        836.34        11.67 o                         
  -6   4   1       5566.82       5545.29       112.78 o                         
  -4   4   1       1772.62       1712.18        14.11 o                         
  -2   4   1       3599.30       3408.27        53.92 o                         
   0   4   1       4003.81       3998.55       117.60 o                         
   2   4   1        386.52        326.29        11.34 o                         
   4   4   1        659.43        672.14        13.36 o                         
   6   4   1        606.33        703.87        33.49 o                         
   8   4   1        523.17        509.64        11.13 o                         
  10   4   1       3850.97       4044.86        36.30 o                         
                                                                                
